# Supplementary material for: Investigating problematic uses of Facebook and other Internet activities among university students in Bangladesh during the COVID-19 pandemic
Source: Sci Rep. 2023 Jan 24;13:1307. doi: 10.1038/s41598-023-27394-w (PMC9871428; doi:10.1038/s41598-023-27394-w)
Supplement: Supplementary file 1 — Supplementary Information. [file 41598_2023_27394_MOESM1_ESM.xlsx]

## Sheet: Data
Age	Gender	Relationship status	Residence	Family type	Monthly household income	Study year	Study major	Satisfaction with major subject	Relationship with parents	Father’s education	Mother's education	Domestic violence	Failure in love	Sexually Abuse	Physically abused	Tobacco smoking	Drug addiction	Physical comorbidity (Asthma, disabilities, mental health disorder)	Time spend per day using the internet	Educational or information purpose	Use chatting site like Messenger, WeChat, WhatsApp etc.	Online gaming	Youtubing or watching videos	Using social media like FB, Twitter, Instagram	Movie/ TV series downloading	Online shopping	PIU	PFU	PIU-1	PIU-2	PIU-3	PIU-4	PIU-5	PIU-6	PIU-7	PIU-8	PIU-9	PIU-10	PIU-11	PIU-12	PIU-13	PIU-14	PIU-15	PIU-16	PIU-17	PIU-18	PIU-19	PIU-20	PIU
20	Male	Single	Village	Nuclear	<25,000 BDT	1st year	Arts	Yes	Good	Secondary(6-10)	Secondary(6-10)	No	No	No	No	No	No	No	<2 hours	No	Yes	No	No	Yes	No	No	49	13	3	3	2	3	3	3	2	2	2	2	2	3	3	2	2	3	2	2	2	3	No
21	Female	Single	Town	Nuclear	>50,000 BDT	2nd year	Science	Moderate	Good	Honours (above 12)	Honours (above 12)	Yes	No	No	No	No	No	Yes	>5 hours	Yes	Yes	Yes	Yes	Yes	No	Yes	41	14	2	4	2	1	3	4	4	2	3	1	1	1	1	1	2	3	3	2	1	0	No
22	Male	Single	Village	Nuclear	<25,000 BDT	4th year	Arts	Yes	Good	Honours (above 12)	Pimary (1-5)	No	Yes	No	No	No	No	Yes	2-3 hours	Yes	Yes	No	Yes	Yes	Yes	Yes	37	15	3	2	0	0	0	1	3	2	2	3	3	2	3	1	2	2	2	2	2	2	No
22	Male	Single	Village	Nuclear	<25,000 BDT	3rd year	Business	Yes	Good	Honours (above 12)	Secondary(6-10)	No	No	No	No	No	No	No	>5 hours	Yes	Yes	Yes	Yes	Yes	Yes	No	29	9	2	3	0	0	3	3	1	3	0	0	1	3	1	1	1	3	1	1	1	1	No
22	Male	Single	Town	Nuclear	25,000-50,000 BDT	3rd year	Science	No	Good	No schooling	No schooling	No	No	No	No	Yes	No	No	>5 hours	Yes	Yes	No	Yes	No	Yes	No	3	6	3	0	0	0	0	0	0	0	0	0	0	0	0	0	0	0	0	0	0	0	No
22	Male	Single	Village	Nuclear	<25,000 BDT	3rd year	Engineering	Moderate	Good	Secondary(6-10)	Secondary(6-10)	No	No	No	No	No	No	Yes	4-5 hours	Yes	Yes	No	Yes	Yes	No	Yes	31	12	4	2	0	0	5	1	5	3	0	1	4	0	1	5	0	0	0	0	0	0	No
23	Male	Single	City	Nuclear	>50,000 BDT	Masters	Engineering	Moderate	Good	Honours (above 12)	Honours (above 12)	No	No	No	No	No	No	No	<2 hours	No	No	Yes	Yes	Yes	Yes	No	7	11	4	3	0	0	0	0	0	0	0	0	0	0	0	0	0	0	0	0	0	0	No
24	Male	In a Relationship	Village	Nuclear	25,000-50,000 BDT	Masters	Science	Yes	Good	Honours (above 12)	Honours (above 12)	No	No	No	No	No	No	No	>5 hours	Yes	Yes	Yes	Yes	Yes	Yes	No	7	6	1	0	3	0	0	0	3	0	0	0	0	0	0	0	0	0	0	0	0	0	No
24	Male	Single	City	Nuclear	25,000-50,000 BDT	3rd year	Engineering	Yes	Good	College(11-12)	Secondary(6-10)	No	Yes	No	No	Yes	No	No	4-5 hours	Yes	Yes	No	Yes	Yes	Yes	Yes	38	11	4	3	3	0	3	2	2	2	2	2	1	3	1	1	1	3	0	2	1	2	No
30	Female	Single	City	Nuclear	25,000-50,000 BDT	Masters	Arts	Moderate	Not applicable	Honours (above 12)	Honours (above 12)	No	No	No	No	No	No	No	>5 hours	Yes	Yes	Yes	Yes	Yes	No	Yes	26	8	5	1	3	0	4	0	1	0	1	0	2	3	3	1	0	1	0	0	1	0	No
24	Male	Single	Village	Joint	25,000-50,000 BDT	3rd year	Business	Yes	Good	Secondary(6-10)	Secondary(6-10)	No	Yes	No	No	Yes	No	No	2-3 hours	Yes	Yes	No	Yes	Yes	Yes	No	26	18	3	1	4	0	0	3	5	4	0	1	0	2	0	0	0	3	0	0	0	0	No
20	Female	Single	City	Nuclear	>50,000 BDT	2nd year	Science	Yes	Good	Honours (above 12)	Honours (above 12)	No	Yes	No	No	No	No	No	>5 hours	Yes	Yes	No	Yes	Yes	Yes	Yes	43	19	3	3	0	1	3	3	3	4	1	3	1	3	2	3	2	3	2	1	1	1	No
22	Male	Single	City	Nuclear	25,000-50,000 BDT	3rd year	Science	Yes	Good	Honours (above 12)	Honours (above 12)	No	No	No	No	No	No	No	2-3 hours	Yes	Yes	No	Yes	Yes	Yes	No	60	18	3	3	3	3	3	3	3	3	3	3	3	3	3	3	3	3	3	3	3	3	Yes
22	Female	Single	Village	Nuclear	<25,000 BDT	4th year	Arts	No	Good	College(11-12)	Secondary(6-10)	No	No	No	No	No	No	No	<2 hours	Yes	Yes	No	Yes	No	No	No	29	16	3	2	0	0	1	1	5	1	1	3	0	0	1	0	0	5	4	1	0	1	No
23	Female	Single	Village	Nuclear	<25,000 BDT	3rd year	Arts	Yes	Good	Secondary(6-10)	Secondary(6-10)	No	No	No	No	No	No	No	>5 hours	Yes	Yes	No	No	Yes	No	No	35	12	3	3	0	0	1	1	4	2	1	1	1	1	1	0	1	3	5	2	3	2	No
24	Male	Single	Village	Joint	<25,000 BDT	Masters	Arts	Yes	Good	Pimary (1-5)	Secondary(6-10)	No	Yes	Yes	Yes	No	No	Yes	2-3 hours	Yes	Yes	No	Yes	Yes	Yes	Yes	46	19	4	2	1	0	0	3	4	4	1	3	2	3	1	4	2	3	4	0	0	5	No
26	Male	Single	Town	Nuclear	<25,000 BDT	Masters	Arts	Yes	Good	College(11-12)	College(11-12)	No	No	No	No	No	No	No	2-3 hours	Yes	Yes	Yes	Yes	Yes	Yes	Yes	49	8	3	3	1	1	5	3	3	5	1	3	1	3	1	3	3	3	3	1	2	1	No
23	Male	Single	Town	Nuclear	<25,000 BDT	4th year	Engineering	Yes	Good	Pimary (1-5)	Pimary (1-5)	No	Yes	No	No	No	No	No	4-5 hours	Yes	Yes	No	Yes	Yes	Yes	No	53	22	3	3	3	2	2	1	0	2	3	3	3	2	3	3	3	5	3	3	3	3	Yes
26	Male	Single	Village	Nuclear	<25,000 BDT	Masters	Science	Yes	Good	Secondary(6-10)	Secondary(6-10)	No	Yes	No	No	No	No	No	2-3 hours	Yes	Yes	No	Yes	Yes	No	No	39	16	5	3	3	0	3	2	4	3	0	0	0	0	2	0	1	3	4	2	3	1	No
23	Female	Single	Village	Joint	<25,000 BDT	4th year	Science	Yes	Good	Secondary(6-10)	Secondary(6-10)	No	No	No	No	No	No	No	>5 hours	No	Yes	No	Yes	Yes	Yes	No	88	28	5	5	5	0	5	5	5	5	5	2	2	5	4	5	5	5	5	5	5	5	Yes
19	Female	Single	Town	Nuclear	<25,000 BDT	1st year	Science	Yes	Good	Honours (above 12)	Honours (above 12)	No	Yes	No	No	No	No	Yes	>5 hours	Yes	Yes	No	Yes	Yes	Yes	Yes	36	11	3	3	0	0	3	0	1	3	3	3	1	1	0	1	2	4	3	3	1	1	No
20	Male	Single	Town	Nuclear	<25,000 BDT	1st year	Arts	Yes	Good	Secondary(6-10)	Secondary(6-10)	No	No	No	No	No	No	No	<2 hours	Yes	Yes	No	Yes	Yes	No	Yes	52	16	5	5	2	3	3	2	3	4	2	0	1	3	1	3	4	5	5	0	1	0	Yes
21	Male	In a Relationship	City	Nuclear	<25,000 BDT	3rd year	Engineering	Yes	Good	Honours (above 12)	College(11-12)	No	No	No	No	No	No	Yes	>5 hours	Yes	Yes	No	Yes	Yes	Yes	No	9	6	1	3	0	0	0	0	1	0	0	0	0	1	0	0	1	1	1	0	0	0	No
21	Male	Single	Village	Nuclear	<25,000 BDT	2nd year	Arts	Yes	Good	Pimary (1-5)	Secondary(6-10)	Yes	Yes	No	No	No	No	No	>5 hours	No	Yes	No	Yes	Yes	No	No	70	25	5	5	5	0	5	5	5	5	0	1	2	2	1	5	5	5	4	1	5	4	Yes
22	Male	Single	City	Nuclear	<25,000 BDT	3rd year	Engineering	Yes	Moderate	College(11-12)	Secondary(6-10)	No	No	No	No	No	No	Yes	>5 hours	Yes	Yes	No	Yes	Yes	Yes	No	32	10	4	3	1	0	0	0	3	1	1	0	3	2	1	2	2	2	2	1	0	4	No
22	Male	Single	Village	Nuclear	<25,000 BDT	2nd year	Science	Moderate	Moderate	Pimary (1-5)	Secondary(6-10)	No	No	No	No	No	No	No	>5 hours	No	Yes	No	Yes	Yes	Yes	Yes	62	20	5	2	5	0	3	4	5	4	3	2	3	3	3	3	2	3	5	1	2	4	Yes
22	Female	In a Relationship	Village	Nuclear	<25,000 BDT	4th year	Business	Moderate	Moderate	College(11-12)	Pimary (1-5)	No	Yes	No	No	No	No	Yes	4-5 hours	Yes	Yes	No	Yes	Yes	No	Yes	59	18	3	3	3	3	3	3	3	3	3	3	2	2	3	3	3	4	3	3	3	3	Yes
23	Male	In a Relationship	Town	Nuclear	<25,000 BDT	4th year	Science	No	Good	Honours (above 12)	Secondary(6-10)	No	Yes	No	No	Yes	No	No	4-5 hours	Yes	Yes	Yes	Yes	Yes	Yes	Yes	53	19	4	3	3	1	3	2	3	3	4	1	2	3	1	2	2	4	4	3	3	2	Yes
24	Male	In a Relationship	Village	Nuclear	<25,000 BDT	4th year	Science	Yes	Good	Honours (above 12)	College(11-12)	No	Yes	No	No	No	No	No	4-5 hours	Yes	Yes	No	Yes	Yes	Yes	No	68	21	5	4	3	2	3	3	5	0	3	3	4	3	5	5	4	2	5	3	3	3	Yes
20	Male	Single	City	Joint	<25,000 BDT	1st year	Arts	Yes	Good	Honours (above 12)	Honours (above 12)	No	Yes	No	No	Yes	No	No	4-5 hours	Yes	Yes	No	Yes	Yes	No	No	18	6	1	1	1	1	1	1	1	0	1	1	3	1	1	1	1	1	0	1	0	0	No
21	Male	Single	Village	Nuclear	<25,000 BDT	2nd year	Science	Yes	Good	Secondary(6-10)	Secondary(6-10)	No	No	No	No	No	No	No	4-5 hours	Yes	Yes	Yes	Yes	Yes	Yes	Yes	64	20	4	3	4	2	2	3	5	4	1	1	5	4	1	5	3	5	3	0	5	4	Yes
22	Male	Single	City	Nuclear	<25,000 BDT	3rd year	Arts	Moderate	Good	Pimary (1-5)	No schooling	No	No	No	No	No	No	No	4-5 hours	Yes	Yes	Yes	Yes	Yes	Yes	No	26	9	4	3	1	3	0	0	2	0	1	1	1	0	1	3	1	2	2	1	0	0	No
20	Female	Single	City	Joint	<25,000 BDT	1st year	Arts	Moderate	Good	Honours (above 12)	Honours (above 12)	Yes	Yes	No	No	No	No	No	2-3 hours	Yes	Yes	No	Yes	Yes	Yes	Yes	59	16	0	5	0	5	0	3	5	2	0	5	0	3	3	5	5	3	4	5	1	5	Yes
19	Female	Single	Village	Nuclear	<25,000 BDT	1st year	Science	Yes	Good	Honours (above 12)	Honours (above 12)	No	No	No	No	No	No	No	2-3 hours	No	Yes	No	Yes	Yes	Yes	Yes	53	18	5	4	3	0	3	4	4	3	2	3	2	3	3	2	2	3	2	0	2	3	Yes
20	Female	Single	Village	Nuclear	25,000-50,000 BDT	2nd year	Arts	Yes	Good	College(11-12)	Secondary(6-10)	No	Yes	No	No	No	No	No	>5 hours	Yes	Yes	No	Yes	Yes	Yes	Yes	83	22	5	5	3	2	3	5	5	5	5	3	2	3	4	5	5	5	5	5	5	3	Yes
22	Male	Single	City	Nuclear	25,000-50,000 BDT	3rd year	Science	Yes	Good	Honours (above 12)	College(11-12)	No	Yes	No	No	Yes	No	No	>5 hours	No	Yes	No	Yes	Yes	Yes	No	63	18	3	1	3	3	5	3	3	3	2	3	1	4	2	3	4	4	5	3	5	3	Yes
22	Male	Single	City	Nuclear	<25,000 BDT	4th year	Business	Yes	Good	Secondary(6-10)	Secondary(6-10)	No	No	No	Yes	No	No	Yes	2-3 hours	No	Yes	No	Yes	Yes	No	No	39	6	4	4	0	0	3	4	3	4	0	0	0	3	0	4	3	4	3	0	0	0	No
24	Male	Single	City	Nuclear	<25,000 BDT	Masters	Engineering	Yes	Good	Honours (above 12)	College(11-12)	No	No	No	No	Yes	No	No	4-5 hours	Yes	Yes	Yes	Yes	Yes	Yes	Yes	49	6	4	2	4	0	1	3	4	4	0	1	1	4	0	4	3	4	4	2	3	1	No
24	Male	Single	Town	Nuclear	<25,000 BDT	Masters	Science	Yes	Good	College(11-12)	Secondary(6-10)	No	No	No	No	No	No	No	>5 hours	Yes	Yes	Yes	Yes	Yes	Yes	Yes	52	18	3	0	2	1	3	2	3	2	3	3	3	3	3	3	3	3	3	3	3	3	Yes
24	Male	Single	City	Nuclear	25,000-50,000 BDT	Masters	Arts	Moderate	Moderate	Secondary(6-10)	Secondary(6-10)	No	No	No	No	No	No	No	4-5 hours	Yes	Yes	Yes	Yes	Yes	Yes	No	28	9	1	3	0	0	1	2	1	3	1	1	1	3	0	2	1	1	2	2	2	1	No
24	Female	Single	City	Nuclear	<25,000 BDT	4th year	Science	Yes	Good	Secondary(6-10)	Secondary(6-10)	No	No	No	No	No	No	No	>5 hours	Yes	Yes	No	Yes	Yes	Yes	Yes	49	24	2	1	4	2	1	1	5	4	2	2	1	4	0	0	4	3	3	4	2	4	No
24	Male	Single	City	Nuclear	25,000-50,000 BDT	4th year	Arts	No	Good	College(11-12)	College(11-12)	No	Yes	No	No	Yes	No	No	2-3 hours	Yes	Yes	No	Yes	Yes	Yes	No	39	14	3	2	2	0	2	3	2	3	3	2	3	3	2	0	0	2	3	2	1	1	No
25	Male	Single	City	Nuclear	<25,000 BDT	4th year	Engineering	No	Good	College(11-12)	No schooling	No	Yes	No	No	Yes	No	No	2-3 hours	Yes	Yes	Yes	Yes	Yes	Yes	Yes	31	12	3	2	3	1	1	1	2	2	2	1	0	2	1	0	0	3	3	2	1	1	No
25	Male	Single	City	Nuclear	<25,000 BDT	Masters	Business	Yes	Good	Secondary(6-10)	Secondary(6-10)	No	Yes	No	No	Yes	No	No	4-5 hours	Yes	Yes	Yes	Yes	Yes	Yes	Yes	24	14	3	0	3	0	0	0	3	0	0	0	0	3	3	0	1	1	3	3	0	1	No
25	Female	In a Relationship	Village	Nuclear	<25,000 BDT	Masters	Arts	Yes	Good	Secondary(6-10)	Secondary(6-10)	No	No	No	No	No	No	No	<2 hours	No	Yes	No	Yes	Yes	Yes	No	61	17	5	2	5	2	2	2	5	2	1	1	3	5	3	2	2	5	3	4	3	4	Yes
25	Male	Single	City	Nuclear	<25,000 BDT	Masters	Arts	Moderate	Good	Honours (above 12)	College(11-12)	No	No	No	No	No	No	No	2-3 hours	Yes	Yes	No	Yes	Yes	No	Yes	13	8	0	1	1	0	0	0	1	1	0	3	0	1	0	1	0	1	1	0	1	1	No
24	Female	Single	City	Joint	<25,000 BDT	4th year	Arts	Yes	Good	College(11-12)	College(11-12)	No	Yes	No	Yes	No	No	No	2-3 hours	Yes	Yes	Yes	Yes	No	Yes	Yes	47	26	3	3	3	0	3	5	5	5	0	0	0	0	3	3	3	3	3	0	2	3	No
26	Male	In a Relationship	City	Nuclear	25,000-50,000 BDT	Masters	Arts	Yes	Good	Honours (above 12)	College(11-12)	No	Yes	No	No	Yes	No	No	>5 hours	No	Yes	Yes	Yes	Yes	Yes	No	72	20	5	5	4	3	4	5	2	4	3	1	1	3	2	5	5	4	4	3	4	5	Yes
20	Male	Single	Village	Nuclear	25,000-50,000 BDT	2nd year	Science	Yes	Moderate	Honours (above 12)	Honours (above 12)	Yes	No	No	No	No	No	No	2-3 hours	Yes	Yes	No	No	Yes	Yes	Yes	26	17	3	3	1	0	0	1	0	3	0	1	1	3	3	0	3	0	4	0	0	0	No
20	Female	Single	Town	Nuclear	25,000-50,000 BDT	1st year	Science	Yes	Good	Honours (above 12)	Honours (above 12)	No	No	No	No	No	No	No	4-5 hours	Yes	Yes	No	Yes	Yes	No	No	31	16	4	3	3	0	4	2	0	0	0	0	0	1	0	3	0	2	2	4	3	0	No
22	Male	Single	City	Nuclear	25,000-50,000 BDT	4th year	Engineering	Yes	Good	Honours (above 12)	College(11-12)	No	Yes	No	No	No	No	No	4-5 hours	Yes	Yes	Yes	Yes	Yes	Yes	Yes	29	12	3	4	0	0	0	2	1	0	2	3	3	2	0	0	0	3	2	2	2	0	No
22	Female	In a Relationship	City	Nuclear	25,000-50,000 BDT	2nd year	Engineering	Yes	Good	Secondary(6-10)	College(11-12)	No	No	No	No	No	No	No	>5 hours	Yes	Yes	No	Yes	Yes	No	No	65	23	5	0	3	0	5	3	3	3	4	0	4	4	3	4	3	5	3	4	4	5	Yes
22	Male	Single	City	Nuclear	25,000-50,000 BDT	3rd year	Science	Yes	Moderate	Honours (above 12)	College(11-12)	No	Yes	No	No	No	No	Yes	>5 hours	No	Yes	No	Yes	Yes	Yes	No	53	18	0	3	0	0	4	4	4	3	2	1	2	4	2	5	4	3	3	3	3	3	Yes
22	Male	Single	Town	Nuclear	25,000-50,000 BDT	3rd year	Business	Moderate	Good	Honours (above 12)	College(11-12)	No	No	No	No	No	No	No	4-5 hours	Yes	Yes	Yes	Yes	Yes	Yes	No	36	11	5	2	0	0	1	2	1	4	2	1	1	1	3	3	1	3	2	2	1	1	No
24	Male	In a Relationship	Village	Nuclear	25,000-50,000 BDT	4th year	Science	Moderate	Good	Honours (above 12)	Honours (above 12)	No	No	No	No	Yes	No	No	4-5 hours	Yes	Yes	No	Yes	Yes	No	No	50	14	4	3	1	0	3	2	3	1	3	4	4	2	0	4	4	3	1	3	3	2	Yes
24	Male	In a Relationship	Village	Nuclear	25,000-50,000 BDT	4th year	Science	Moderate	Good	Honours (above 12)	Honours (above 12)	No	No	No	No	Yes	No	No	4-5 hours	Yes	Yes	No	Yes	Yes	No	No	50	14	4	3	1	0	3	2	3	1	3	4	4	2	0	4	4	3	1	3	3	2	Yes
24	Male	Single	City	Nuclear	25,000-50,000 BDT	4th year	Science	Yes	Good	Secondary(6-10)	Secondary(6-10)	No	No	No	No	No	Yes	No	2-3 hours	No	No	No	Yes	Yes	Yes	Yes	50	16	3	3	2	4	3	3	2	2	2	2	2	3	1	1	1	3	2	3	4	4	Yes
24	Female	Single	Village	Nuclear	25,000-50,000 BDT	Masters	Arts	Moderate	Good	College(11-12)	College(11-12)	No	Yes	No	No	No	No	Yes	2-3 hours	Yes	Yes	No	Yes	Yes	Yes	Yes	24	10	3	0	3	0	1	2	3	4	0	0	0	0	2	0	1	3	2	0	0	0	No
24	Male	Single	Town	Nuclear	25,000-50,000 BDT	4th year	Science	Yes	Good	Honours (above 12)	Honours (above 12)	No	Yes	No	No	Yes	No	No	2-3 hours	Yes	Yes	Yes	Yes	Yes	Yes	Yes	39	6	3	2	2	5	3	4	0	0	5	3	0	2	0	3	0	3	4	0	0	0	No
25	Male	Single	Town	Nuclear	25,000-50,000 BDT	4th year	Science	No	Good	Honours (above 12)	Honours (above 12)	Yes	Yes	No	No	No	Yes	No	4-5 hours	No	Yes	No	Yes	Yes	Yes	No	50	16	3	1	2	2	2	3	3	4	4	4	1	3	3	2	3	1	3	2	2	2	Yes
25	Male	In a Relationship	Village	Nuclear	25,000-50,000 BDT	Masters	Science	Moderate	Good	Honours (above 12)	Honours (above 12)	Yes	Yes	No	No	Yes	Yes	No	2-3 hours	Yes	Yes	No	Yes	Yes	No	No	66	16	5	5	5	3	1	2	4	5	1	2	3	3	3	5	4	5	3	2	1	4	Yes
20	Female	Single	City	Joint	25,000-50,000 BDT	1st year	Science	Yes	Good	Honours (above 12)	Honours (above 12)	No	Yes	No	No	Yes	No	No	>5 hours	Yes	Yes	No	Yes	Yes	No	Yes	49	17	5	2	2	0	3	0	5	0	3	0	3	5	3	3	0	5	5	0	0	5	No
22	Male	Single	Town	Joint	25,000-50,000 BDT	4th year	Science	Moderate	Good	College(11-12)	Secondary(6-10)	No	No	No	No	Yes	No	No	2-3 hours	Yes	No	Yes	No	Yes	Yes	Yes	25	8	3	3	3	0	0	0	2	0	0	1	1	0	1	3	0	2	0	3	0	3	No
22	Male	Single	Town	Joint	25,000-50,000 BDT	4th year	Science	Moderate	Good	College(11-12)	Secondary(6-10)	No	No	No	No	Yes	No	No	2-3 hours	Yes	No	Yes	No	Yes	Yes	Yes	25	8	3	3	3	0	0	0	2	0	0	1	1	0	1	3	0	2	0	3	0	3	No
22	Male	Single	Village	Joint	25,000-50,000 BDT	4th year	Arts	Yes	Good	Secondary(6-10)	Secondary(6-10)	No	No	No	No	No	No	No	2-3 hours	Yes	Yes	No	Yes	Yes	Yes	Yes	28	11	3	1	3	0	3	1	1	1	0	3	1	1	0	3	1	2	3	1	0	0	No
23	Male	Single	City	Joint	<25,000 BDT	4th year	Business	Moderate	Good	College(11-12)	Secondary(6-10)	No	No	No	No	No	No	No	>5 hours	Yes	No	No	Yes	No	No	No	72	29	3	3	3	3	3	3	4	5	4	3	3	4	3	4	4	4	4	4	4	4	Yes
24	Female	Single	Village	Joint	25,000-50,000 BDT	4th year	Science	Yes	Good	Honours (above 12)	College(11-12)	No	Yes	Yes	No	No	No	No	2-3 hours	No	Yes	No	Yes	Yes	Yes	No	45	15	4	4	2	1	1	3	3	4	3	1	1	1	1	4	0	4	4	1	1	2	No
24	Male	Single	Village	Joint	25,000-50,000 BDT	4th year	Arts	Yes	Good	Pimary (1-5)	Pimary (1-5)	No	No	No	No	Yes	No	No	4-5 hours	Yes	Yes	No	Yes	Yes	No	No	57	20	3	3	0	0	3	5	4	5	3	0	0	3	3	5	5	5	5	0	0	5	Yes
23	Male	Single	Town	Nuclear	25,000-50,000 BDT	3rd year	Business	Yes	Good	Honours (above 12)	College(11-12)	No	No	No	No	No	No	No	4-5 hours	Yes	Yes	No	Yes	Yes	Yes	Yes	66	22	3	4	1	3	3	4	4	4	3	1	2	5	3	4	3	5	5	3	3	3	Yes
20	Male	In a Relationship	Town	Joint	25,000-50,000 BDT	1st year	Arts	Yes	Good	College(11-12)	Secondary(6-10)	No	No	No	No	Yes	No	No	>5 hours	Yes	Yes	Yes	Yes	Yes	Yes	Yes	52	15	5	5	1	0	0	3	5	3	0	0	0	3	4	5	0	5	4	3	1	5	Yes
19	Female	Single	Town	Nuclear	25,000-50,000 BDT	1st year	Engineering	Yes	Good	Honours (above 12)	Honours (above 12)	No	No	No	No	No	No	No	2-3 hours	Yes	Yes	Yes	Yes	Yes	Yes	No	53	17	4	4	0	0	1	3	4	3	2	2	3	3	3	3	3	4	3	2	3	3	Yes
19	Female	Single	City	Nuclear	25,000-50,000 BDT	1st year	Arts	Yes	Good	Honours (above 12)	Honours (above 12)	No	Yes	Yes	No	No	No	No	>5 hours	Yes	Yes	No	Yes	Yes	Yes	Yes	50	20	5	5	4	1	2	4	4	5	0	0	2	3	2	1	1	5	4	0	0	2	Yes
20	Male	Single	Village	Nuclear	25,000-50,000 BDT	1st year	Arts	Yes	Good	No schooling	Pimary (1-5)	No	No	No	No	Yes	No	No	<2 hours	Yes	Yes	No	Yes	Yes	Yes	No	44	17	2	2	3	1	3	2	3	3	3	2	0	0	3	3	0	3	3	3	2	3	No
21	Male	Single	Town	Nuclear	25,000-50,000 BDT	2nd year	Science	Yes	Poor	Honours (above 12)	No schooling	No	No	No	No	Yes	Yes	Yes	4-5 hours	Yes	Yes	Yes	Yes	Yes	Yes	Yes	55	18	3	3	2	3	2	3	2	3	2	2	2	3	2	3	3	2	4	3	3	5	Yes
21	Male	Single	City	Nuclear	25,000-50,000 BDT	2nd year	Business	Yes	Good	Honours (above 12)	Honours (above 12)	No	No	No	No	No	No	No	4-5 hours	No	Yes	Yes	Yes	Yes	Yes	No	47	22	3	5	3	0	3	3	4	0	3	0	3	3	0	4	3	2	3	1	1	3	No
22	Male	Single	City	Nuclear	25,000-50,000 BDT	3rd year	Engineering	Yes	Good	Honours (above 12)	Honours (above 12)	No	Yes	No	No	Yes	Yes	Yes	<2 hours	Yes	Yes	Yes	Yes	Yes	Yes	Yes	21	7	0	0	0	0	0	0	0	0	0	1	1	1	1	1	1	2	4	3	3	3	No
22	Male	Single	City	Nuclear	25,000-50,000 BDT	2nd year	Science	Yes	Good	Honours (above 12)	College(11-12)	No	No	No	No	Yes	No	Yes	>5 hours	Yes	Yes	Yes	Yes	Yes	No	No	33	12	4	2	2	0	1	3	1	4	1	0	1	0	0	0	1	4	3	4	1	1	No
23	Male	Single	City	Nuclear	25,000-50,000 BDT	4th year	Science	Moderate	Good	Honours (above 12)	College(11-12)	No	No	No	No	No	No	No	2-3 hours	Yes	Yes	No	Yes	Yes	Yes	Yes	45	18	4	3	2	0	0	2	2	2	2	2	2	4	3	2	1	2	3	3	3	3	No
23	Male	Single	City	Nuclear	25,000-50,000 BDT	4th year	Arts	Moderate	Good	Honours (above 12)	Honours (above 12)	No	Yes	No	No	Yes	Yes	No	>5 hours	Yes	Yes	Yes	Yes	Yes	Yes	Yes	38	17	3	3	2	1	2	3	2	2	0	1	1	2	1	2	1	3	3	3	0	3	No
23	Male	Single	City	Nuclear	25,000-50,000 BDT	4th year	Science	Yes	Good	Honours (above 12)	Honours (above 12)	No	Yes	No	No	Yes	No	No	2-3 hours	Yes	No	No	Yes	Yes	No	No	24	8	5	1	3	1	0	1	1	1	1	1	1	1	0	1	1	1	1	1	1	1	No
24	Female	In a Relationship	City	Nuclear	25,000-50,000 BDT	4th year	Engineering	Yes	Good	Honours (above 12)	College(11-12)	No	No	Yes	No	No	No	No	>5 hours	Yes	Yes	Yes	Yes	Yes	No	No	49	17	4	4	2	1	4	3	2	3	2	1	1	3	2	3	1	3	3	5	1	1	No
25	Male	Single	Village	Nuclear	25,000-50,000 BDT	4th year	Arts	No	Good	Secondary(6-10)	Secondary(6-10)	No	No	No	No	Yes	No	No	<2 hours	Yes	Yes	No	Yes	Yes	No	Yes	43	11	5	5	0	0	5	5	2	5	0	0	0	0	0	3	1	5	5	1	1	0	No
27	Male	In a Relationship	City	Nuclear	25,000-50,000 BDT	4th year	Science	Moderate	Good	College(11-12)	College(11-12)	No	Yes	No	No	Yes	No	No	2-3 hours	Yes	Yes	No	Yes	Yes	Yes	Yes	18	9	1	0	1	1	0	0	2	1	0	1	1	2	1	1	1	2	2	0	0	1	No
24	Male	Single	City	Joint	25,000-50,000 BDT	3rd year	Business	Yes	Good	College(11-12)	Secondary(6-10)	No	Yes	No	No	No	No	No	4-5 hours	Yes	No	No	Yes	No	Yes	Yes	50	16	3	2	4	0	2	3	3	3	0	3	3	3	3	2	3	3	2	2	3	3	Yes
20	Female	Single	Town	Nuclear	25,000-50,000 BDT	2nd year	Science	No	Good	Honours (above 12)	Honours (above 12)	No	No	No	No	No	No	No	4-5 hours	Yes	Yes	No	Yes	Yes	Yes	Yes	49	18	5	3	3	3	3	3	3	3	0	0	0	1	1	1	1	3	5	3	3	5	No
22	Male	Single	Village	Nuclear	25,000-50,000 BDT	3rd year	Arts	Moderate	Good	Honours (above 12)	College(11-12)	No	No	No	Yes	No	No	Yes	>5 hours	Yes	Yes	No	Yes	Yes	No	No	48	15	4	3	5	1	4	2	3	3	4	4	0	1	0	3	2	5	4	0	0	0	No
23	Female	In a Relationship	City	Nuclear	25,000-50,000 BDT	4th year	Business	Moderate	Good	College(11-12)	Pimary (1-5)	No	Yes	No	No	No	No	No	2-3 hours	Yes	Yes	No	Yes	No	No	Yes	42	9	3	4	3	0	4	3	3	4	1	0	0	3	2	1	0	5	4	1	0	1	No
24	Male	Single	City	Nuclear	25,000-50,000 BDT	1st year	Business	Yes	Good	Honours (above 12)	Honours (above 12)	No	No	No	No	No	No	No	2-3 hours	No	Yes	No	Yes	Yes	Yes	Yes	21	14	2	2	2	0	0	0	2	0	0	0	2	3	0	0	1	2	0	0	4	1	No
24	Female	Single	City	Nuclear	25,000-50,000 BDT	4th year	Science	Moderate	Good	Honours (above 12)	Honours (above 12)	No	No	No	No	No	No	Yes	2-3 hours	Yes	Yes	No	Yes	Yes	No	No	31	10	4	2	0	0	2	3	0	4	1	0	0	0	0	4	0	5	4	2	0	0	No
20	Male	Single	Village	Nuclear	>50,000 BDT	2nd year	Engineering	Yes	Good	Honours (above 12)	Honours (above 12)	No	No	No	No	No	No	No	2-3 hours	Yes	Yes	Yes	Yes	Yes	Yes	Yes	45	12	3	1	2	2	2	3	3	3	2	0	5	2	5	3	2	5	2	0	0	0	No
20	Female	Single	Town	Nuclear	>50,000 BDT	3rd year	Science	Yes	Good	Honours (above 12)	Honours (above 12)	No	No	No	No	No	No	No	>5 hours	No	Yes	No	Yes	Yes	Yes	Yes	52	19	3	3	5	3	3	4	2	3	0	0	3	4	0	5	3	5	3	0	0	3	Yes
20	Male	Single	City	Nuclear	>50,000 BDT	2nd year	Science	Yes	Good	Honours (above 12)	College(11-12)	No	No	No	No	No	No	No	2-3 hours	Yes	Yes	No	Yes	Yes	No	No	14	6	3	0	0	0	0	3	0	0	0	0	0	1	1	0	0	0	1	1	1	3	No
20	Male	Single	Town	Nuclear	25,000-50,000 BDT	1st year	Arts	No	Good	Honours (above 12)	Honours (above 12)	No	No	No	No	No	No	No	4-5 hours	Yes	Yes	Yes	Yes	Yes	No	Yes	33	9	2	3	0	0	0	3	3	2	1	0	1	1	2	4	0	3	3	5	0	0	No
22	Female	Single	City	Nuclear	25,000-50,000 BDT	4th year	Business	Yes	Good	Honours (above 12)	Secondary(6-10)	No	Yes	No	No	No	No	No	>5 hours	Yes	Yes	No	Yes	Yes	Yes	Yes	48	18	0	3	3	0	3	4	3	3	3	2	1	3	4	3	3	4	4	2	0	0	No
23	Male	Single	City	Nuclear	25,000-50,000 BDT	4th year	Engineering	Moderate	Good	Honours (above 12)	Honours (above 12)	No	No	No	No	No	No	No	4-5 hours	Yes	Yes	No	Yes	Yes	Yes	Yes	44	17	4	3	0	0	4	5	4	4	2	2	0	0	0	4	0	5	5	2	0	0	No
23	Male	Single	City	Nuclear	25,000-50,000 BDT	4th year	Engineering	Moderate	Good	Honours (above 12)	Honours (above 12)	No	No	No	No	No	No	No	4-5 hours	Yes	Yes	No	Yes	Yes	Yes	Yes	44	17	4	3	0	0	4	5	4	4	2	2	0	0	0	4	0	5	5	2	0	0	No
23	Female	Single	City	Nuclear	25,000-50,000 BDT	3rd year	Science	Yes	Moderate	Honours (above 12)	Honours (above 12)	No	Yes	No	Yes	No	No	Yes	>5 hours	Yes	Yes	No	Yes	Yes	Yes	Yes	63	21	5	3	0	0	5	5	4	5	3	2	3	5	3	4	2	5	2	1	1	5	Yes
25	Male	Single	City	Nuclear	25,000-50,000 BDT	4th year	Engineering	Moderate	Good	Honours (above 12)	Honours (above 12)	No	No	No	No	Yes	No	No	4-5 hours	Yes	Yes	No	Yes	Yes	Yes	Yes	48	9	5	3	3	3	3	3	3	3	2	1	3	3	2	3	1	3	3	0	1	0	No
25	Male	In a Relationship	City	Nuclear	25,000-50,000 BDT	Masters	Science	Moderate	Moderate	College(11-12)	Honours (above 12)	No	No	No	No	No	No	No	<2 hours	Yes	Yes	Yes	Yes	No	No	No	10	16	2	2	0	0	0	0	1	0	1	0	0	1	0	1	0	1	1	0	0	0	No
25	Female	Single	City	Nuclear	25,000-50,000 BDT	4th year	Science	Moderate	Good	College(11-12)	Pimary (1-5)	No	No	No	No	No	No	Yes	4-5 hours	Yes	Yes	No	Yes	Yes	No	No	40	13	3	3	0	0	3	3	2	3	0	0	2	3	2	3	3	3	4	0	3	0	No
21	Male	Single	City	Joint	25,000-50,000 BDT	4th year	Science	No	Moderate	No schooling	No schooling	Yes	No	No	No	Yes	No	No	>5 hours	No	Yes	No	Yes	Yes	Yes	No	41	14	5	5	0	0	1	5	3	5	1	1	0	1	0	1	1	1	5	1	4	1	No
21	Male	Single	Town	Nuclear	>50,000 BDT	2nd year	Engineering	Yes	Good	Honours (above 12)	Honours (above 12)	No	Yes	No	No	No	No	No	>5 hours	No	Yes	Yes	Yes	Yes	Yes	Yes	66	19	5	3	3	2	3	5	5	3	3	2	3	3	2	5	3	3	3	3	2	5	Yes
22	Female	Single	City	Nuclear	>50,000 BDT	3rd year	Arts	Moderate	Good	Honours (above 12)	College(11-12)	No	Yes	No	No	No	No	Yes	>5 hours	Yes	Yes	No	Yes	Yes	Yes	Yes	41	17	4	3	0	0	1	1	3	3	0	0	3	4	0	4	3	3	3	3	0	3	No
28	Female	Single	City	Nuclear	<25,000 BDT	Masters	Engineering	Yes	Good	College(11-12)	Secondary(6-10)	No	No	No	No	No	No	No	4-5 hours	Yes	Yes	No	Yes	Yes	Yes	Yes	33	7	2	3	0	0	2	0	2	3	3	1	0	3	0	0	4	2	3	0	4	1	No
23	Male	Single	Village	Joint	>50,000 BDT	3rd year	Science	Moderate	Good	Honours (above 12)	No schooling	No	Yes	No	No	No	No	No	4-5 hours	Yes	Yes	No	Yes	Yes	Yes	No	40	10	4	4	0	0	3	1	4	3	1	0	1	1	1	4	1	5	5	1	1	0	No
21	Female	In a Relationship	Town	Nuclear	>50,000 BDT	2nd year	Arts	No	Good	Secondary(6-10)	Secondary(6-10)	No	No	No	No	No	No	No	>5 hours	Yes	Yes	Yes	Yes	Yes	Yes	Yes	55	21	5	2	5	0	1	2	5	0	0	4	2	5	5	0	4	5	0	0	5	5	Yes
24	Male	Single	City	Nuclear	<25,000 BDT	4th year	Business	Yes	Good	Honours (above 12)	Honours (above 12)	No	No	No	No	Yes	No	No	4-5 hours	Yes	Yes	Yes	Yes	Yes	Yes	No	12	6	5	1	3	0	0	1	0	0	0	0	0	0	0	0	0	0	1	0	1	0	No
25	Male	Single	City	Nuclear	>50,000 BDT	Masters	Science	Yes	Good	Honours (above 12)	College(11-12)	No	Yes	No	No	No	No	No	>5 hours	Yes	Yes	Yes	Yes	Yes	Yes	Yes	22	8	2	1	1	0	0	1	4	0	0	1	0	1	0	4	2	0	0	0	2	3	No
25	Female	In a Relationship	City	Nuclear	>50,000 BDT	Masters	Business	Yes	Good	Honours (above 12)	Honours (above 12)	Yes	No	No	No	No	No	No	4-5 hours	Yes	Yes	Yes	Yes	Yes	Yes	Yes	42	13	4	3	3	1	2	2	3	3	2	1	1	4	3	4	0	4	1	1	0	0	No
20	Female	Single	Town	Joint	>50,000 BDT	1st year	Arts	Moderate	Good	Honours (above 12)	College(11-12)	No	No	Yes	No	No	No	Yes	4-5 hours	Yes	Yes	No	Yes	Yes	Yes	No	26	9	3	2	0	0	3	0	1	0	1	3	1	1	0	3	0	3	2	1	0	2	No
22	Male	Single	Village	Joint	<25,000 BDT	3rd year	Arts	No	Good	Pimary (1-5)	Secondary(6-10)	No	No	No	No	No	No	No	<2 hours	No	Yes	No	Yes	Yes	No	No	9	8	0	0	0	0	3	0	3	0	0	0	0	0	3	0	0	0	0	0	0	0	No
24	Female	In a Relationship	City	Nuclear	25,000-50,000 BDT	4th year	Science	Moderate	Moderate	Honours (above 12)	Honours (above 12)	No	No	No	Yes	No	No	Yes	>5 hours	Yes	Yes	No	Yes	Yes	Yes	Yes	98	30	5	5	5	5	5	5	5	5	5	5	5	5	4	5	4	5	5	5	5	5	Yes
21	Female	Single	Town	Nuclear	<25,000 BDT	3rd year	Science	Moderate	Good	Honours (above 12)	Honours (above 12)	No	Yes	No	No	No	No	No	>5 hours	No	Yes	No	Yes	Yes	Yes	No	53	15	4	4	0	0	4	4	2	3	2	1	2	4	2	2	2	4	5	3	3	2	Yes
23	Male	Single	Village	Nuclear	<25,000 BDT	4th year	Arts	No	Good	Honours (above 12)	Secondary(6-10)	Yes	No	No	No	Yes	No	No	2-3 hours	Yes	Yes	No	Yes	Yes	Yes	Yes	34	13	3	1	1	0	1	1	4	3	2	3	0	4	0	1	0	3	3	1	0	3	No
21	Female	In a Relationship	Village	Joint	<25,000 BDT	1st year	Arts	Moderate	Good	Secondary(6-10)	Secondary(6-10)	No	No	No	No	No	No	No	<2 hours	Yes	Yes	Yes	Yes	Yes	No	Yes	27	10	0	2	3	0	1	3	3	4	1	0	0	0	0	1	0	5	3	0	1	0	No
24	Female	In a Relationship	Village	Joint	<25,000 BDT	4th year	Arts	Yes	Good	Pimary (1-5)	Secondary(6-10)	No	No	No	No	No	No	No	4-5 hours	Yes	Yes	No	Yes	Yes	Yes	Yes	33	14	3	2	0	2	5	2	2	2	1	1	0	0	1	3	0	5	1	1	1	1	No
27	Male	Single	Village	Nuclear	<25,000 BDT	Masters	Arts	Moderate	Good	Secondary(6-10)	No schooling	Yes	No	Yes	No	No	No	Yes	2-3 hours	Yes	Yes	No	Yes	Yes	No	No	37	12	3	0	5	1	1	3	2	3	2	1	0	1	1	1	2	4	3	1	1	2	No
23	Female	Single	Village	Joint	<25,000 BDT	4th year	Business	Moderate	Good	Pimary (1-5)	Pimary (1-5)	Yes	No	No	No	No	No	No	4-5 hours	Yes	Yes	No	Yes	Yes	Yes	Yes	36	15	3	2	3	0	0	0	3	0	1	1	0	1	0	0	3	3	3	5	3	5	No
20	Female	Single	Village	Nuclear	<25,000 BDT	2nd year	Arts	Yes	Moderate	No schooling	Secondary(6-10)	Yes	No	No	No	No	No	Yes	2-3 hours	Yes	Yes	No	Yes	Yes	Yes	Yes	86	28	5	5	5	5	4	3	4	5	5	2	0	5	5	5	5	3	5	5	5	5	Yes
24	Male	Single	Village	Nuclear	25,000-50,000 BDT	4th year	Science	Yes	Good	Honours (above 12)	Secondary(6-10)	No	No	No	No	No	No	No	>5 hours	Yes	Yes	No	Yes	Yes	Yes	No	44	16	3	2	0	1	2	3	3	2	0	3	1	3	2	3	3	3	3	3	2	2	No
20	Male	Single	Village	Joint	<25,000 BDT	1st year	Science	Yes	Good	No schooling	No schooling	No	No	No	No	No	No	No	2-3 hours	Yes	No	No	No	No	No	No	41	19	3	3	3	0	3	3	2	4	0	2	2	0	0	0	0	4	5	0	3	4	No
20	Male	Single	Village	Joint	<25,000 BDT	1st year	Science	Yes	Good	No schooling	No schooling	No	No	No	No	No	No	No	2-3 hours	Yes	No	No	No	No	No	No	41	19	3	3	3	0	3	3	2	4	0	2	2	0	0	0	0	4	5	0	3	4	No
22	Male	Single	Village	Joint	25,000-50,000 BDT	4th year	Business	Yes	Not applicable	Honours (above 12)	Secondary(6-10)	No	No	No	No	Yes	No	No	4-5 hours	Yes	Yes	Yes	Yes	Yes	Yes	Yes	48	19	3	1	0	0	3	1	4	4	0	2	0	3	3	4	3	5	3	2	2	5	No
23	Male	In a Relationship	Village	Joint	<25,000 BDT	4th year	Engineering	Yes	Good	College(11-12)	Secondary(6-10)	No	No	No	No	Yes	No	No	>5 hours	Yes	Yes	Yes	Yes	Yes	Yes	Yes	34	18	4	2	1	1	1	1	1	1	1	3	1	2	0	2	0	4	4	2	0	3	No
20	Female	Single	Village	Nuclear	<25,000 BDT	2nd year	Science	Moderate	Good	Pimary (1-5)	Secondary(6-10)	No	No	No	No	No	No	No	2-3 hours	Yes	Yes	No	Yes	Yes	No	No	49	12	5	5	3	0	4	5	2	3	0	0	1	1	1	3	0	4	3	3	1	5	No
20	Female	Single	Village	Nuclear	<25,000 BDT	2nd year	Arts	Yes	Poor	Honours (above 12)	College(11-12)	No	No	No	Yes	No	No	Yes	>5 hours	Yes	Yes	No	Yes	Yes	Yes	No	59	17	5	3	3	0	3	2	3	3	3	2	2	3	3	3	3	4	4	4	3	3	Yes
20	Female	Single	Village	Nuclear	<25,000 BDT	2nd year	Arts	Yes	Good	College(11-12)	College(11-12)	No	No	No	No	No	No	No	4-5 hours	Yes	Yes	Yes	Yes	Yes	Yes	Yes	50	19	5	4	0	0	5	2	5	3	0	1	1	3	1	4	2	4	3	2	1	4	Yes
21	Male	Single	Village	Nuclear	<25,000 BDT	4th year	Business	Yes	Good	Honours (above 12)	College(11-12)	No	Yes	No	No	No	No	No	2-3 hours	Yes	Yes	No	Yes	Yes	Yes	No	50	15	3	2	2	0	3	5	3	3	3	1	0	3	3	3	1	5	5	3	1	1	Yes
22	Male	In a Relationship	Village	Nuclear	<25,000 BDT	4th year	Science	Yes	Poor	Secondary(6-10)	No schooling	No	No	No	No	No	No	No	>5 hours	Yes	No	No	Yes	Yes	No	No	59	22	4	5	4	3	3	1	0	1	3	1	0	3	5	3	4	4	3	2	5	5	Yes
22	Male	Single	Town	Nuclear	<25,000 BDT	2nd year	Science	No	Poor	College(11-12)	Honours (above 12)	No	Yes	Yes	Yes	Yes	No	Yes	2-3 hours	No	Yes	No	Yes	Yes	Yes	No	38	10	5	5	1	1	1	5	1	5	1	1	1	1	1	1	1	1	3	1	1	1	No
23	Male	Single	Village	Nuclear	<25,000 BDT	4th year	Arts	Yes	Good	College(11-12)	Secondary(6-10)	No	No	No	No	No	No	No	<2 hours	No	Yes	No	Yes	Yes	Yes	Yes	34	8	5	4	5	1	1	1	3	1	0	0	0	0	1	0	1	4	5	2	0	0	No
22	Male	In a Relationship	Village	Joint	<25,000 BDT	4th year	Arts	Yes	Good	Secondary(6-10)	Pimary (1-5)	No	No	No	No	No	No	No	>5 hours	No	Yes	No	Yes	Yes	No	No	66	18	5	5	3	2	1	5	5	3	3	1	3	4	3	5	4	2	2	5	2	3	Yes
19	Male	Single	Village	Nuclear	<25,000 BDT	1st year	Science	Yes	Good	Honours (above 12)	College(11-12)	No	No	No	No	No	No	No	<2 hours	Yes	Yes	No	No	Yes	No	No	6	8	0	0	0	0	0	0	3	0	0	0	0	0	0	0	0	0	0	0	3	0	No
21	Male	Single	Village	Nuclear	<25,000 BDT	2nd year	Arts	Yes	Good	Secondary(6-10)	Pimary (1-5)	No	No	No	No	No	No	No	4-5 hours	Yes	Yes	No	Yes	Yes	Yes	No	65	22	4	4	3	0	4	1	5	2	0	3	4	5	4	3	5	5	2	4	3	4	Yes
23	Male	Single	Village	Nuclear	<25,000 BDT	4th year	Arts	Moderate	Moderate	Pimary (1-5)	Secondary(6-10)	No	Yes	No	No	Yes	No	No	4-5 hours	Yes	Yes	No	Yes	Yes	Yes	No	58	17	4	3	3	4	3	5	3	3	1	3	1	3	3	2	3	4	4	1	2	3	Yes
25	Male	In a Relationship	Village	Nuclear	<25,000 BDT	4th year	Arts	Moderate	Good	No schooling	Pimary (1-5)	No	No	No	No	No	No	No	>5 hours	Yes	Yes	No	Yes	Yes	Yes	Yes	35	12	3	4	3	0	2	1	1	1	1	1	1	3	1	3	1	3	2	2	1	1	No
20	Male	Single	Village	Joint	<25,000 BDT	1st year	Arts	Moderate	Good	No schooling	No schooling	Yes	No	Yes	Yes	No	No	No	<2 hours	Yes	Yes	No	Yes	Yes	Yes	No	44	19	4	0	0	0	0	3	3	4	0	3	3	4	0	3	0	4	3	4	3	3	No
23	Male	Single	Village	Joint	<25,000 BDT	Masters	Science	Yes	Good	No schooling	Pimary (1-5)	No	No	No	No	No	No	Yes	4-5 hours	Yes	Yes	No	Yes	Yes	Yes	No	80	28	5	5	5	2	3	5	5	5	2	3	2	5	4	5	5	5	5	5	1	3	Yes
23	Male	Single	Village	Joint	<25,000 BDT	3rd year	Arts	Yes	Good	Pimary (1-5)	Secondary(6-10)	No	No	No	No	No	No	No	2-3 hours	Yes	Yes	No	Yes	Yes	Yes	Yes	69	19	3	5	5	1	3	5	3	5	3	2	5	5	1	2	3	4	3	4	3	4	Yes
20	Female	Single	Village	Nuclear	<25,000 BDT	2nd year	Engineering	Yes	Good	Secondary(6-10)	Secondary(6-10)	Yes	No	No	No	No	No	Yes	>5 hours	Yes	Yes	No	Yes	Yes	Yes	No	75	22	4	4	5	0	4	5	4	4	4	2	3	4	4	5	4	4	3	4	4	4	Yes
21	Male	Single	Village	Nuclear	<25,000 BDT	1st year	Arts	Yes	Good	Pimary (1-5)	Pimary (1-5)	Yes	No	No	No	No	No	Yes	<2 hours	Yes	Yes	No	Yes	Yes	Yes	Yes	24	18	3	0	3	0	0	0	3	0	0	3	0	0	0	0	3	3	0	0	3	3	No
22	Male	Single	Town	Nuclear	<25,000 BDT	Masters	Arts	Moderate	Good	Honours (above 12)	Honours (above 12)	No	No	No	No	No	No	No	2-3 hours	Yes	Yes	No	Yes	Yes	Yes	No	33	6	5	2	0	0	3	3	5	1	0	3	1	1	1	3	0	3	1	1	0	0	No
22	Male	Single	Village	Nuclear	<25,000 BDT	2nd year	Science	Moderate	Good	Secondary(6-10)	Secondary(6-10)	No	Yes	No	No	No	No	No	2-3 hours	No	Yes	No	No	Yes	Yes	No	54	11	5	4	4	2	3	4	4	2	1	2	2	3	2	2	2	4	3	2	1	2	Yes
19	Female	Single	Village	Joint	<25,000 BDT	1st year	Science	Yes	Good	Secondary(6-10)	Pimary (1-5)	No	No	No	No	No	No	No	2-3 hours	Yes	Yes	No	Yes	Yes	Yes	No	32	17	2	3	1	0	0	1	3	3	0	3	1	1	1	1	1	1	3	2	2	3	No
21	Male	Single	Village	Joint	<25,000 BDT	1st year	Arts	Yes	Good	No schooling	No schooling	No	No	No	No	No	No	No	2-3 hours	Yes	Yes	No	Yes	Yes	Yes	No	33	14	3	3	0	3	3	1	5	0	0	0	0	3	0	3	0	3	3	3	0	0	No
19	Female	Single	Town	Nuclear	<25,000 BDT	1st year	Arts	Moderate	Good	Honours (above 12)	Pimary (1-5)	No	No	No	No	No	No	No	2-3 hours	Yes	Yes	No	Yes	Yes	Yes	Yes	51	20	3	3	4	1	0	4	1	4	0	0	0	2	0	4	1	5	5	5	5	4	Yes
20	Male	Single	Village	Nuclear	<25,000 BDT	2nd year	Arts	Yes	Good	Secondary(6-10)	College(11-12)	No	Yes	No	No	No	No	No	>5 hours	Yes	Yes	Yes	Yes	Yes	Yes	No	59	22	5	3	5	2	2	5	3	3	2	3	3	3	1	3	3	3	3	2	3	2	Yes
21	Male	Single	Village	Nuclear	<25,000 BDT	3rd year	Arts	No	Good	Secondary(6-10)	Pimary (1-5)	Yes	Yes	No	No	No	No	No	>5 hours	No	Yes	Yes	Yes	Yes	Yes	No	63	16	4	3	3	3	4	5	5	5	4	3	4	0	0	5	2	4	4	1	3	1	Yes
22	Male	Single	Village	Nuclear	<25,000 BDT	4th year	Business	Yes	Good	Pimary (1-5)	Pimary (1-5)	Yes	No	No	No	No	No	No	4-5 hours	Yes	Yes	No	Yes	Yes	No	No	33	12	3	1	0	1	2	2	3	3	2	2	1	1	1	1	1	3	3	1	1	1	No
25	Female	Single	Town	Nuclear	<25,000 BDT	Masters	Arts	Yes	Good	Honours (above 12)	Secondary(6-10)	No	No	No	No	No	No	No	<2 hours	Yes	Yes	No	Yes	Yes	Yes	No	15	14	1	0	0	0	1	1	0	0	0	0	0	1	3	0	0	2	2	1	0	3	No
23	Female	Single	Village	Joint	<25,000 BDT	Masters	Arts	No	Moderate	Honours (above 12)	College(11-12)	Yes	No	No	No	No	No	No	2-3 hours	Yes	Yes	No	Yes	No	No	No	50	18	5	3	0	0	3	5	3	5	0	2	0	3	4	3	3	3	2	1	2	3	Yes
24	Male	Single	Village	Nuclear	<25,000 BDT	4th year	Science	Yes	Good	Pimary (1-5)	Secondary(6-10)	No	No	No	No	No	No	No	2-3 hours	No	Yes	No	Yes	Yes	No	No	13	7	0	0	0	1	1	0	0	3	1	1	1	1	0	1	0	0	0	1	1	1	No
19	Female	Single	Village	Nuclear	<25,000 BDT	2nd year	Science	Yes	Good	College(11-12)	Secondary(6-10)	No	No	No	No	No	No	No	>5 hours	Yes	Yes	No	Yes	Yes	No	No	44	14	5	3	1	1	3	2	2	1	1	0	0	1	2	3	3	4	5	5	1	1	No
19	Female	Single	City	Nuclear	<25,000 BDT	1st year	Business	Yes	Good	College(11-12)	Secondary(6-10)	No	No	No	No	No	No	No	>5 hours	No	Yes	No	Yes	Yes	Yes	No	62	20	5	5	3	0	5	5	5	5	0	3	1	3	0	4	1	4	4	1	4	4	Yes
20	Female	Single	Town	Nuclear	<25,000 BDT	2nd year	Business	Yes	Good	Pimary (1-5)	Pimary (1-5)	No	Yes	No	No	No	No	No	>5 hours	Yes	Yes	No	Yes	Yes	Yes	Yes	63	18	4	4	3	2	3	4	3	4	3	3	2	3	4	3	3	4	5	2	1	3	Yes
20	Male	Single	Village	Nuclear	<25,000 BDT	1st year	Science	Yes	Good	Honours (above 12)	Secondary(6-10)	No	No	No	No	No	No	No	2-3 hours	Yes	Yes	Yes	Yes	Yes	Yes	No	40	16	3	3	3	0	3	2	3	3	0	0	0	3	0	1	2	3	2	3	5	1	No
20	Female	Single	City	Nuclear	<25,000 BDT	4th year	Arts	Moderate	Good	College(11-12)	Secondary(6-10)	No	No	No	No	No	No	No	<2 hours	Yes	No	No	Yes	No	No	Yes	27	11	0	0	0	0	0	0	5	3	0	0	4	0	5	0	0	3	2	0	3	2	No
20	Female	Single	City	Nuclear	<25,000 BDT	1st year	Arts	Yes	Good	Secondary(6-10)	Secondary(6-10)	No	No	No	No	No	No	No	4-5 hours	Yes	Yes	No	Yes	Yes	No	Yes	9	6	0	3	0	0	0	0	0	0	0	0	0	4	0	0	0	1	1	0	0	0	No
20	Female	Single	City	Nuclear	<25,000 BDT	1st year	Arts	Yes	Good	College(11-12)	Secondary(6-10)	No	No	No	No	No	No	No	<2 hours	Yes	Yes	No	Yes	Yes	No	Yes	22	6	3	1	3	0	0	1	1	1	0	0	0	0	3	2	0	3	3	1	0	0	No
20	Male	In a Relationship	Village	Nuclear	<25,000 BDT	1st year	Arts	Moderate	Good	Pimary (1-5)	Secondary(6-10)	No	No	No	No	No	No	Yes	4-5 hours	Yes	Yes	No	Yes	Yes	Yes	Yes	26	15	4	1	0	1	1	1	1	5	1	0	0	1	0	0	0	2	3	0	3	2	No
20	Female	Single	Village	Nuclear	<25,000 BDT	3rd year	Arts	Moderate	Good	College(11-12)	Pimary (1-5)	No	No	No	No	No	No	No	4-5 hours	Yes	Yes	No	Yes	Yes	Yes	No	57	14	4	3	2	0	4	4	5	3	4	3	2	2	2	1	1	4	5	5	3	0	Yes
20	Male	Single	Village	Nuclear	<25,000 BDT	1st year	Science	Yes	Good	Honours (above 12)	Secondary(6-10)	No	No	No	No	No	No	Yes	4-5 hours	Yes	Yes	No	Yes	Yes	Yes	No	62	28	4	5	4	0	3	5	0	4	5	1	0	5	0	3	3	5	3	5	5	2	Yes
20	Female	In a Relationship	Village	Nuclear	<25,000 BDT	2nd year	Engineering	Moderate	Good	Honours (above 12)	College(11-12)	No	No	No	No	No	No	No	4-5 hours	Yes	Yes	No	Yes	Yes	Yes	Yes	56	22	3	3	3	2	3	3	1	3	3	1	1	3	2	5	3	3	5	3	3	3	Yes
21	Male	Single	Town	Nuclear	<25,000 BDT	2nd year	Science	Yes	Good	Honours (above 12)	College(11-12)	No	No	No	No	Yes	Yes	No	>5 hours	No	Yes	No	Yes	Yes	No	No	54	21	5	5	0	0	1	4	5	5	0	0	0	3	0	4	3	5	5	3	4	2	Yes
22	Male	Single	Town	Nuclear	<25,000 BDT	4th year	Science	Yes	Good	Honours (above 12)	Secondary(6-10)	No	Yes	No	No	No	No	No	>5 hours	Yes	Yes	No	Yes	Yes	No	No	69	24	5	5	5	3	5	3	5	5	1	1	4	3	3	3	3	5	5	2	0	3	Yes
22	Male	Single	Town	Nuclear	<25,000 BDT	4th year	Science	Yes	Good	Honours (above 12)	Secondary(6-10)	No	Yes	No	No	No	No	No	>5 hours	Yes	Yes	No	Yes	Yes	No	No	69	24	5	5	5	3	5	3	5	5	1	1	4	3	3	3	3	5	5	2	0	3	Yes
22	Male	In a Relationship	City	Nuclear	<25,000 BDT	3rd year	Science	Yes	Good	Honours (above 12)	Honours (above 12)	No	No	No	No	Yes	Yes	No	>5 hours	No	Yes	Yes	Yes	Yes	Yes	Yes	9	7	0	0	2	0	0	0	3	4	0	0	0	0	0	0	0	0	0	0	0	0	No
22	Male	Single	Village	Nuclear	<25,000 BDT	2nd year	Science	Yes	Good	College(11-12)	Secondary(6-10)	No	Yes	No	No	Yes	No	No	2-3 hours	Yes	Yes	Yes	Yes	Yes	Yes	Yes	39	14	1	2	3	1	3	3	3	2	3	0	1	1	0	3	1	3	3	3	2	1	No
22	Female	Single	Village	Nuclear	<25,000 BDT	4th year	Business	Yes	Good	College(11-12)	Secondary(6-10)	No	Yes	No	No	No	No	No	4-5 hours	Yes	Yes	No	Yes	Yes	No	Yes	56	17	5	3	4	2	3	4	5	4	1	1	1	2	3	1	3	5	3	3	0	3	Yes
22	Male	Single	Village	Nuclear	<25,000 BDT	4th year	Science	Moderate	Good	College(11-12)	Secondary(6-10)	Yes	Yes	Yes	No	No	No	No	>5 hours	Yes	Yes	No	Yes	Yes	Yes	No	62	24	5	3	4	2	4	4	5	5	2	2	2	2	2	3	3	4	3	2	2	3	Yes
22	Female	Single	Town	Nuclear	<25,000 BDT	4th year	Business	Yes	Good	College(11-12)	College(11-12)	No	No	No	No	No	No	No	>5 hours	Yes	Yes	No	Yes	Yes	Yes	Yes	70	24	5	4	5	1	4	4	5	4	0	3	0	3	2	4	4	5	5	5	4	3	Yes
22	Female	Single	Village	Nuclear	<25,000 BDT	3rd year	Business	Yes	Good	Pimary (1-5)	Pimary (1-5)	Yes	No	No	No	No	No	No	2-3 hours	Yes	Yes	No	Yes	Yes	No	No	31	18	3	0	0	0	1	3	3	3	0	0	0	0	0	0	3	3	3	3	3	3	No
22	Male	Single	City	Nuclear	<25,000 BDT	Masters	Business	Yes	Good	Honours (above 12)	College(11-12)	Yes	No	Yes	Yes	No	No	No	>5 hours	Yes	Yes	Yes	Yes	Yes	Yes	No	43	16	4	3	0	0	2	4	3	3	1	1	2	5	0	1	4	4	3	0	0	3	No
22	Female	Single	City	Nuclear	<25,000 BDT	4th year	Arts	Yes	Moderate	Honours (above 12)	College(11-12)	No	No	No	Yes	No	No	No	>5 hours	Yes	Yes	No	Yes	Yes	Yes	No	24	11	1	0	0	0	4	1	1	3	0	3	0	3	0	0	3	3	1	0	1	0	No
23	Male	Single	City	Nuclear	<25,000 BDT	Masters	Science	Yes	Good	Pimary (1-5)	Pimary (1-5)	No	No	No	No	No	No	No	4-5 hours	Yes	Yes	Yes	Yes	Yes	Yes	Yes	51	19	3	3	5	0	3	1	5	1	0	3	4	4	1	3	4	3	5	2	1	0	Yes
23	Female	Single	Town	Nuclear	<25,000 BDT	4th year	Engineering	Moderate	Good	College(11-12)	Secondary(6-10)	Yes	Yes	Yes	Yes	No	No	No	4-5 hours	Yes	Yes	No	Yes	Yes	Yes	Yes	52	18	3	3	2	1	1	2	5	4	0	0	1	2	0	4	0	5	5	5	4	5	Yes
23	Male	Single	Village	Nuclear	<25,000 BDT	4th year	Engineering	Moderate	Good	Honours (above 12)	Secondary(6-10)	No	No	No	No	No	No	No	2-3 hours	Yes	Yes	No	Yes	Yes	No	No	32	19	3	2	0	0	1	3	3	3	0	1	0	0	1	3	2	3	3	3	1	0	No
24	Male	Single	Village	Nuclear	<25,000 BDT	4th year	Science	No	Poor	Honours (above 12)	Secondary(6-10)	Yes	No	Yes	Yes	Yes	No	No	>5 hours	No	Yes	Yes	Yes	Yes	Yes	Yes	87	27	5	5	5	5	5	5	5	5	5	1	1	3	4	4	4	5	5	5	5	5	Yes
24	Male	Single	Village	Nuclear	<25,000 BDT	4th year	Business	Yes	Good	Pimary (1-5)	Pimary (1-5)	Yes	Yes	No	No	No	No	No	<2 hours	Yes	Yes	No	Yes	Yes	No	No	40	14	3	3	3	2	1	2	2	3	2	1	1	1	0	3	3	4	3	2	1	0	No
24	Male	Single	Village	Nuclear	<25,000 BDT	4th year	Science	Moderate	Good	Honours (above 12)	College(11-12)	No	No	No	No	No	No	No	<2 hours	Yes	Yes	No	Yes	No	No	No	27	19	3	1	0	3	3	3	2	3	1	0	3	0	0	0	0	0	0	3	0	2	No
24	Male	Single	Town	Nuclear	<25,000 BDT	4th year	Science	Moderate	Moderate	Honours (above 12)	Secondary(6-10)	No	No	No	No	No	No	No	2-3 hours	Yes	Yes	No	Yes	Yes	No	Yes	43	16	3	3	3	0	3	3	2	2	0	2	0	1	1	3	2	5	3	3	2	2	No
24	Male	Single	Village	Nuclear	<25,000 BDT	4th year	Science	Moderate	Good	Honours (above 12)	College(11-12)	No	No	No	No	No	No	No	4-5 hours	No	Yes	No	Yes	Yes	Yes	No	55	24	4	4	0	2	4	5	4	5	1	1	0	1	1	5	3	5	5	1	1	3	Yes
24	Male	Single	Village	Nuclear	<25,000 BDT	4th year	Arts	Moderate	Good	Honours (above 12)	Pimary (1-5)	No	No	No	No	No	No	Yes	>5 hours	Yes	Yes	No	Yes	Yes	Yes	No	83	25	5	4	5	4	5	5	5	5	4	2	4	4	2	4	4	5	4	4	4	4	Yes
24	Male	Single	City	Nuclear	<25,000 BDT	Masters	Arts	Moderate	Moderate	Honours (above 12)	Secondary(6-10)	No	Yes	No	No	Yes	No	No	>5 hours	Yes	Yes	Yes	Yes	Yes	Yes	Yes	53	19	4	4	4	0	0	4	4	3	1	1	1	5	1	3	1	4	5	3	3	2	Yes
24	Male	In a Relationship	Village	Nuclear	<25,000 BDT	3rd year	Business	Yes	Good	College(11-12)	College(11-12)	No	Yes	No	No	No	No	No	4-5 hours	Yes	Yes	No	Yes	Yes	Yes	Yes	34	16	5	3	1	0	3	4	3	4	0	0	0	1	0	5	0	4	1	0	0	0	No
25	Male	Single	Village	Nuclear	<25,000 BDT	Masters	Business	Yes	Good	College(11-12)	Secondary(6-10)	No	Yes	No	No	Yes	No	No	2-3 hours	Yes	Yes	No	Yes	Yes	Yes	Yes	50	15	5	3	2	1	2	3	4	3	4	0	1	1	1	1	5	5	4	3	1	1	Yes
25	Female	Single	Town	Nuclear	<25,000 BDT	4th year	Science	Moderate	Good	Honours (above 12)	College(11-12)	No	No	No	No	No	No	No	<2 hours	Yes	Yes	No	Yes	Yes	Yes	Yes	49	16	3	2	2	0	4	3	3	3	2	1	1	3	2	4	1	4	4	3	1	3	No
25	Male	In a Relationship	City	Nuclear	<25,000 BDT	Masters	Science	Moderate	Good	Secondary(6-10)	Pimary (1-5)	No	No	No	No	No	No	No	>5 hours	Yes	Yes	No	Yes	Yes	No	Yes	52	19	4	3	4	3	3	4	3	4	2	1	0	3	0	2	1	3	3	3	1	5	Yes
20	Male	Single	Village	Joint	<25,000 BDT	3rd year	Science	Moderate	Good	Secondary(6-10)	Pimary (1-5)	No	No	No	No	No	No	No	2-3 hours	Yes	Yes	No	Yes	Yes	Yes	Yes	55	15	3	3	0	0	3	4	3	3	2	3	3	3	3	4	3	4	4	3	2	2	Yes
20	Male	Single	City	Joint	<25,000 BDT	1st year	Science	Yes	Good	Honours (above 12)	Honours (above 12)	Yes	No	No	No	No	No	No	<2 hours	Yes	Yes	No	Yes	Yes	No	No	25	11	2	2	2	2	2	2	2	2	0	3	0	2	1	3	0	0	0	0	0	0	No
20	Male	Single	Village	Joint	<25,000 BDT	1st year	Science	Yes	Good	Honours (above 12)	Secondary(6-10)	No	No	No	No	Yes	No	No	2-3 hours	Yes	No	No	Yes	Yes	Yes	Yes	55	18	3	3	3	3	3	4	3	3	3	3	1	1	1	3	3	3	3	3	3	3	Yes
21	Male	Single	Town	Joint	<25,000 BDT	1st year	Business	Yes	Good	No schooling	No schooling	No	No	No	No	No	No	No	2-3 hours	Yes	Yes	Yes	Yes	Yes	Yes	Yes	21	6	3	3	0	0	3	0	3	0	0	0	3	0	0	3	0	3	0	0	0	0	No
22	Male	In a Relationship	Village	Joint	<25,000 BDT	2nd year	Science	Moderate	Good	No schooling	Pimary (1-5)	Yes	Yes	Yes	Yes	Yes	No	Yes	>5 hours	Yes	Yes	Yes	Yes	Yes	Yes	No	63	18	4	3	5	1	3	4	5	3	3	3	2	3	2	5	3	5	4	2	1	2	Yes
23	Male	Single	Village	Joint	<25,000 BDT	3rd year	Science	Yes	Good	No schooling	No schooling	No	Yes	No	No	Yes	No	No	4-5 hours	Yes	Yes	No	Yes	Yes	Yes	Yes	33	18	3	1	5	0	2	1	1	2	1	0	0	3	1	3	0	3	3	1	0	3	No
24	Male	Single	Village	Joint	<25,000 BDT	Masters	Arts	Yes	Good	Pimary (1-5)	College(11-12)	No	Yes	No	No	No	No	No	>5 hours	No	Yes	No	Yes	Yes	Yes	Yes	88	21	5	5	5	1	5	3	5	5	5	5	5	5	2	5	3	5	5	4	5	5	Yes
24	Male	Single	Village	Joint	<25,000 BDT	Masters	Arts	Yes	Good	Pimary (1-5)	College(11-12)	No	Yes	No	No	No	No	No	>5 hours	No	Yes	No	Yes	Yes	Yes	Yes	88	21	5	5	5	1	5	3	5	5	5	5	5	5	2	5	3	5	5	4	5	5	Yes
24	Male	Single	Village	Joint	<25,000 BDT	4th year	Science	Yes	Good	No schooling	No schooling	Yes	No	No	No	No	No	No	2-3 hours	Yes	No	No	Yes	Yes	No	Yes	16	6	5	1	0	0	0	0	1	0	0	1	1	3	0	1	0	3	0	0	0	0	No
25	Male	Single	Village	Joint	<25,000 BDT	Masters	Science	Yes	Good	No schooling	No schooling	No	No	No	No	No	No	No	<2 hours	Yes	Yes	No	Yes	Yes	Yes	No	19	6	1	1	1	1	1	0	1	1	1	1	1	1	1	1	1	1	1	1	1	1	No
25	Male	Single	Village	Joint	<25,000 BDT	Masters	Science	Yes	Good	No schooling	No schooling	No	No	No	No	No	No	No	<2 hours	Yes	Yes	No	Yes	Yes	Yes	No	19	6	1	1	1	1	1	0	1	1	1	1	1	1	1	1	1	1	1	1	1	1	No
25	Male	Married	Village	Joint	25,000-50,000 BDT	Masters	Science	Moderate	Good	Pimary (1-5)	Pimary (1-5)	Yes	Yes	No	Yes	Yes	Yes	No	>5 hours	Yes	Yes	No	Yes	Yes	No	No	58	15	3	2	2	4	5	2	3	2	3	3	4	3	3	0	5	4	3	1	2	4	Yes
25	Male	In a Relationship	Village	Joint	<25,000 BDT	4th year	Arts	Moderate	Good	No schooling	No schooling	No	No	No	No	No	No	No	4-5 hours	Yes	Yes	No	Yes	Yes	No	Yes	80	23	1	5	5	5	4	5	3	5	0	5	4	5	5	3	2	5	5	5	5	3	Yes
25	Male	In a Relationship	Village	Joint	<25,000 BDT	3rd year	Business	Moderate	Good	Secondary(6-10)	No schooling	No	Yes	No	No	No	No	No	4-5 hours	Yes	Yes	No	Yes	Yes	Yes	No	62	19	5	5	4	2	4	5	3	2	3	2	1	2	1	3	3	5	5	3	2	2	Yes
26	Male	Single	Village	Joint	<25,000 BDT	4th year	Arts	Yes	Good	College(11-12)	Secondary(6-10)	Yes	No	No	No	No	No	Yes	4-5 hours	Yes	Yes	No	Yes	Yes	No	No	48	18	3	2	5	3	2	1	4	4	0	3	0	3	0	0	4	4	4	1	2	3	No
27	Male	Single	Village	Joint	<25,000 BDT	Masters	Arts	Yes	Moderate	Secondary(6-10)	Pimary (1-5)	No	No	No	No	No	No	No	<2 hours	Yes	No	No	No	No	No	No	68	21	5	3	5	3	5	3	3	5	3	3	4	0	2	3	0	5	5	5	3	3	Yes
22	Male	Single	Village	Nuclear	<25,000 BDT	3rd year	Science	Yes	Good	Honours (above 12)	College(11-12)	No	Yes	No	No	Yes	No	No	2-3 hours	Yes	Yes	No	Yes	Yes	Yes	No	41	14	3	3	2	2	4	3	3	2	0	0	3	3	2	2	0	3	3	0	1	2	No
24	Male	In a Relationship	Village	Nuclear	<25,000 BDT	4th year	Science	Moderate	Moderate	No schooling	Pimary (1-5)	No	No	No	No	No	No	No	2-3 hours	Yes	Yes	Yes	Yes	Yes	Yes	No	45	19	5	4	0	0	4	4	4	4	3	0	0	0	0	1	2	5	4	1	1	3	No
20	Male	Single	Village	Joint	<25,000 BDT	2nd year	Arts	Yes	Good	No schooling	Pimary (1-5)	No	No	No	No	No	No	No	2-3 hours	Yes	Yes	No	Yes	Yes	Yes	No	58	20	3	2	4	1	3	2	4	3	2	1	3	4	2	4	3	4	5	1	3	4	Yes
21	Male	In a Relationship	Village	Joint	<25,000 BDT	2nd year	Engineering	Yes	Good	Secondary(6-10)	Secondary(6-10)	No	No	No	No	Yes	No	No	<2 hours	Yes	Yes	No	Yes	Yes	No	No	39	17	3	1	3	0	3	3	4	1	0	0	0	4	1	5	0	5	4	0	2	0	No
21	Male	Single	Village	Joint	<25,000 BDT	3rd year	Business	Yes	Good	Pimary (1-5)	No schooling	No	Yes	No	No	No	No	No	2-3 hours	Yes	Yes	No	No	Yes	No	No	18	9	2	2	2	0	3	0	0	3	1	3	0	2	0	0	0	0	0	0	0	0	No
19	Female	Single	Town	Nuclear	<25,000 BDT	1st year	Arts	Yes	Good	Honours (above 12)	College(11-12)	No	No	No	No	No	No	Yes	>5 hours	Yes	Yes	Yes	No	Yes	Yes	No	53	21	4	4	5	0	3	4	5	4	1	2	0	3	1	1	3	4	3	1	1	4	Yes
19	Male	Single	City	Nuclear	<25,000 BDT	1st year	Science	Yes	Good	College(11-12)	Secondary(6-10)	No	Yes	No	No	Yes	No	Yes	>5 hours	Yes	Yes	Yes	Yes	Yes	Yes	Yes	57	18	5	1	5	0	1	5	5	2	0	1	1	5	0	5	5	5	5	0	1	5	Yes
19	Female	Single	City	Nuclear	<25,000 BDT	1st year	Arts	Yes	Good	Honours (above 12)	Honours (above 12)	No	No	No	No	No	No	No	2-3 hours	Yes	Yes	No	Yes	Yes	No	Yes	12	7	1	0	0	0	1	0	1	0	0	0	0	1	0	2	1	3	1	0	0	1	No
19	Female	Single	City	Nuclear	<25,000 BDT	1st year	Arts	Yes	Good	Honours (above 12)	Secondary(6-10)	No	No	No	No	No	No	No	<2 hours	Yes	Yes	No	Yes	Yes	No	Yes	32	14	3	3	0	0	0	3	3	0	1	1	2	3	1	1	1	3	3	2	1	1	No
20	Female	Single	Village	Nuclear	<25,000 BDT	1st year	Science	Yes	Good	No schooling	No schooling	No	No	No	No	No	No	No	<2 hours	Yes	No	No	Yes	No	Yes	No	8	6	3	1	1	1	0	0	0	0	0	0	0	0	1	0	0	1	0	0	0	0	No
20	Female	Single	Village	Nuclear	<25,000 BDT	2nd year	Science	Moderate	Good	Pimary (1-5)	Pimary (1-5)	No	No	No	No	No	No	No	2-3 hours	Yes	Yes	No	Yes	Yes	No	Yes	8	7	1	0	0	0	1	0	1	0	0	0	0	2	0	0	0	2	1	0	0	0	No
20	Female	Single	Village	Nuclear	<25,000 BDT	2nd year	Business	Moderate	Good	Secondary(6-10)	Secondary(6-10)	No	No	No	No	No	No	No	2-3 hours	Yes	Yes	No	Yes	Yes	Yes	Yes	38	12	3	3	0	0	3	1	4	0	1	0	1	3	3	3	0	4	4	0	2	3	No
20	Male	Single	Village	Nuclear	<25,000 BDT	1st year	Arts	Yes	Not applicable	No schooling	Secondary(6-10)	Yes	No	No	No	No	No	No	>5 hours	Yes	Yes	Yes	Yes	Yes	Yes	Yes	15	6	3	0	3	0	3	0	1	0	0	1	0	1	0	1	1	1	0	0	0	0	No
21	Female	In a Relationship	Village	Nuclear	<25,000 BDT	4th year	Science	Yes	Good	Secondary(6-10)	Pimary (1-5)	No	No	No	No	No	No	No	<2 hours	Yes	Yes	No	Yes	Yes	No	No	34	12	3	2	2	3	1	1	3	3	2	1	0	1	1	2	2	2	3	0	0	2	No
21	Male	Single	Village	Nuclear	<25,000 BDT	3rd year	Arts	Yes	Good	Pimary (1-5)	Pimary (1-5)	No	Yes	No	No	Yes	No	Yes	2-3 hours	Yes	Yes	No	Yes	Yes	Yes	Yes	27	11	3	3	0	0	0	2	4	2	0	1	1	2	1	1	0	3	1	1	1	1	No
21	Male	Single	City	Nuclear	<25,000 BDT	2nd year	Business	Yes	Good	Honours (above 12)	Honours (above 12)	No	Yes	Yes	Yes	No	No	Yes	>5 hours	Yes	Yes	No	Yes	Yes	No	No	65	22	4	4	3	1	4	4	5	5	1	1	4	5	2	2	3	5	3	3	1	5	Yes
21	Female	Single	Village	Nuclear	<25,000 BDT	2nd year	Arts	Yes	Good	College(11-12)	Secondary(6-10)	No	Yes	No	Yes	No	No	No	>5 hours	Yes	Yes	No	Yes	Yes	Yes	No	50	24	5	3	1	0	3	5	3	3	0	3	0	0	5	5	3	3	5	0	3	0	Yes
22	Female	Single	Town	Nuclear	<25,000 BDT	4th year	Science	Moderate	Moderate	College(11-12)	Secondary(6-10)	Yes	No	No	Yes	No	No	No	>5 hours	Yes	Yes	No	Yes	Yes	Yes	Yes	66	22	4	4	4	4	5	5	4	3	2	1	3	5	2	3	2	4	4	0	3	4	Yes
22	Male	Single	Town	Nuclear	<25,000 BDT	3rd year	Business	Moderate	Moderate	Honours (above 12)	Honours (above 12)	No	No	No	No	No	No	No	>5 hours	No	No	No	Yes	Yes	Yes	No	43	16	1	4	3	0	2	3	3	4	0	1	0	2	3	2	2	3	2	3	3	2	No
22	Male	Single	Village	Nuclear	<25,000 BDT	2nd year	Arts	Yes	Good	Pimary (1-5)	No schooling	No	No	No	No	No	No	No	4-5 hours	Yes	Yes	No	Yes	Yes	Yes	No	61	20	4	4	1	0	3	5	4	4	0	3	0	3	3	5	3	5	4	4	3	3	Yes
23	Male	Single	Village	Nuclear	<25,000 BDT	4th year	Science	Yes	Good	Pimary (1-5)	Pimary (1-5)	No	No	No	No	No	No	No	2-3 hours	Yes	Yes	No	Yes	Yes	No	Yes	49	17	3	1	2	0	2	4	4	4	1	4	3	1	1	3	2	5	4	3	1	1	No
23	Male	Single	Village	Nuclear	<25,000 BDT	Masters	Science	Moderate	Good	Pimary (1-5)	Secondary(6-10)	No	No	No	No	No	No	No	>5 hours	Yes	Yes	No	Yes	Yes	Yes	Yes	33	13	1	1	3	1	2	2	4	1	1	1	1	4	2	2	2	1	1	1	1	1	No
23	Male	In a Relationship	Village	Nuclear	<25,000 BDT	4th year	Arts	No	Good	Pimary (1-5)	No schooling	No	Yes	No	No	No	No	No	>5 hours	Yes	Yes	No	No	Yes	No	Yes	65	21	5	0	5	4	1	5	4	4	2	1	1	3	1	5	2	5	4	3	5	5	Yes
23	Male	In a Relationship	Village	Nuclear	<25,000 BDT	4th year	Arts	No	Good	Pimary (1-5)	No schooling	No	Yes	No	No	No	No	No	>5 hours	Yes	Yes	No	No	Yes	No	Yes	65	21	5	0	5	4	1	5	4	4	2	1	1	3	1	5	2	5	4	3	5	5	Yes
23	Male	Single	City	Nuclear	<25,000 BDT	4th year	Business	Yes	Good	No schooling	Pimary (1-5)	No	No	No	No	No	No	No	2-3 hours	Yes	Yes	No	Yes	Yes	No	No	22	12	2	2	2	0	0	2	2	2	0	0	0	2	2	2	2	0	0	0	0	2	No
23	Male	Single	Village	Nuclear	<25,000 BDT	3rd year	Arts	Yes	Good	Pimary (1-5)	Pimary (1-5)	No	No	No	No	No	No	No	<2 hours	No	Yes	No	Yes	Yes	No	No	40	17	0	1	0	0	1	3	4	3	1	2	3	3	3	2	3	3	4	2	1	1	No
23	Female	Single	Town	Nuclear	<25,000 BDT	4th year	Science	Yes	Good	Secondary(6-10)	Pimary (1-5)	No	Yes	No	No	No	No	No	4-5 hours	Yes	Yes	No	Yes	Yes	No	Yes	51	14	4	3	0	0	2	3	3	3	2	3	2	2	4	3	3	4	4	2	2	2	Yes
23	Female	Single	Village	Nuclear	<25,000 BDT	3rd year	Arts	Yes	Good	College(11-12)	College(11-12)	No	No	No	No	No	No	Yes	<2 hours	Yes	Yes	No	Yes	Yes	Yes	No	45	17	4	3	0	0	2	4	1	4	2	1	2	4	3	2	2	4	3	3	1	0	No
24	Male	Single	Village	Nuclear	<25,000 BDT	4th year	Science	Moderate	Good	Honours (above 12)	College(11-12)	No	Yes	No	Yes	Yes	Yes	No	<2 hours	Yes	Yes	No	Yes	Yes	No	Yes	37	13	4	2	2	1	1	3	3	3	1	1	1	1	1	3	1	3	3	1	1	1	No
24	Male	Single	Town	Nuclear	<25,000 BDT	4th year	Arts	Moderate	Good	College(11-12)	Secondary(6-10)	No	Yes	No	No	Yes	No	No	>5 hours	Yes	Yes	No	Yes	Yes	Yes	Yes	47	23	5	4	1	0	2	4	2	3	3	1	0	3	1	1	3	5	4	4	0	1	No
24	Male	Single	Village	Nuclear	<25,000 BDT	4th year	Business	Yes	Moderate	Secondary(6-10)	Pimary (1-5)	No	No	No	No	No	No	No	<2 hours	Yes	Yes	No	No	Yes	No	Yes	35	11	3	3	2	0	1	1	3	3	2	2	0	2	0	1	3	2	3	1	2	1	No
24	Male	Single	Town	Nuclear	<25,000 BDT	4th year	Business	No	Good	Secondary(6-10)	Secondary(6-10)	No	Yes	No	No	No	No	Yes	<2 hours	Yes	Yes	No	No	Yes	No	No	23	7	3	2	1	1	1	1	1	1	1	1	1	1	1	1	1	1	1	1	1	1	No
25	Male	In a Relationship	City	Nuclear	<25,000 BDT	Masters	Arts	Moderate	Poor	Secondary(6-10)	Pimary (1-5)	Yes	No	No	Yes	Yes	Yes	Yes	2-3 hours	Yes	Yes	Yes	Yes	Yes	Yes	No	19	9	2	1	0	0	1	0	2	2	1	0	1	3	1	1	2	1	0	0	0	1	No
25	Male	Married	City	Nuclear	<25,000 BDT	4th year	Science	Moderate	Good	Pimary (1-5)	Pimary (1-5)	No	No	No	No	No	No	No	4-5 hours	Yes	Yes	No	Yes	Yes	Yes	Yes	26	11	2	3	2	0	0	0	3	1	0	1	1	3	1	3	0	3	0	0	2	1	No
25	Male	Single	Village	Nuclear	<25,000 BDT	Masters	Arts	Yes	Good	Pimary (1-5)	Pimary (1-5)	No	Yes	No	Yes	No	No	Yes	<2 hours	Yes	Yes	No	Yes	Yes	Yes	Yes	40	14	4	2	2	1	0	1	3	4	1	2	1	4	1	2	0	5	4	0	1	2	No
20	Male	Single	Village	Joint	<25,000 BDT	1st year	Arts	Yes	Good	College(11-12)	Pimary (1-5)	Yes	No	No	No	No	No	No	>5 hours	Yes	Yes	No	Yes	Yes	Yes	No	49	19	5	3	3	0	2	2	3	2	3	1	2	5	1	1	3	3	2	5	2	1	No
21	Male	In a Relationship	City	Joint	<25,000 BDT	3rd year	Science	Yes	Not applicable	Secondary(6-10)	College(11-12)	Yes	No	No	No	No	No	Yes	>5 hours	Yes	Yes	No	Yes	Yes	No	Yes	36	13	2	0	4	0	1	0	0	0	3	3	1	0	3	3	3	5	4	2	0	2	No
22	Male	Single	Village	Joint	<25,000 BDT	3rd year	Science	Yes	Good	No schooling	No schooling	No	No	No	No	No	No	No	>5 hours	Yes	Yes	No	No	Yes	Yes	Yes	21	10	3	3	0	0	0	0	3	0	0	0	0	0	0	3	0	3	3	0	3	0	No
22	Female	In a Relationship	City	Joint	<25,000 BDT	3rd year	Business	Yes	Good	Secondary(6-10)	Secondary(6-10)	No	No	No	No	Yes	No	Yes	>5 hours	No	Yes	No	Yes	Yes	No	Yes	24	26	5	3	0	0	3	0	5	0	3	0	0	0	0	0	0	5	0	0	0	0	No
22	Male	Single	Village	Joint	<25,000 BDT	2nd year	Science	Yes	Good	No schooling	Pimary (1-5)	Yes	No	No	No	No	No	No	2-3 hours	Yes	Yes	No	Yes	Yes	Yes	No	40	19	5	2	1	0	1	3	3	4	1	0	0	3	2	1	1	4	2	0	3	4	No
23	Male	Single	Village	Joint	<25,000 BDT	4th year	Arts	Yes	Good	College(11-12)	College(11-12)	No	Yes	No	No	Yes	No	No	>5 hours	Yes	Yes	No	Yes	Yes	Yes	No	38	13	5	0	5	0	4	0	5	3	0	3	2	0	0	0	3	5	0	0	0	3	No
23	Male	Single	Village	Joint	<25,000 BDT	3rd year	Business	No	Good	Secondary(6-10)	Pimary (1-5)	No	Yes	No	No	Yes	No	No	<2 hours	Yes	Yes	No	Yes	No	Yes	Yes	5	7	0	0	1	0	0	0	0	2	2	0	0	0	0	0	0	0	0	0	0	0	No
24	Male	Single	Town	Joint	<25,000 BDT	4th year	Business	No	Good	Honours (above 12)	Secondary(6-10)	Yes	Yes	No	No	No	No	Yes	>5 hours	No	Yes	No	Yes	Yes	No	No	70	24	5	3	4	1	5	5	5	5	3	3	3	3	2	5	5	5	1	0	2	5	Yes
24	Female	Single	City	Joint	<25,000 BDT	Masters	Arts	No	Moderate	Honours (above 12)	Secondary(6-10)	No	No	No	No	No	No	No	2-3 hours	Yes	Yes	Yes	Yes	Yes	Yes	Yes	26	14	3	3	1	0	5	3	0	2	0	0	0	0	0	3	0	3	3	0	0	0	No
24	Male	Single	Village	Joint	<25,000 BDT	4th year	Arts	Yes	Good	Secondary(6-10)	Pimary (1-5)	No	No	No	No	Yes	No	No	4-5 hours	No	Yes	No	Yes	Yes	No	No	50	15	4	3	0	0	4	5	4	4	1	1	1	3	1	1	1	4	5	1	4	3	Yes
24	Male	In a Relationship	Village	Joint	<25,000 BDT	3rd year	Business	Yes	Good	Pimary (1-5)	No schooling	No	Yes	Yes	Yes	No	No	No	>5 hours	No	Yes	No	No	Yes	No	No	60	15	5	3	0	1	1	3	3	4	3	1	2	5	1	5	4	5	4	3	4	3	Yes
25	Female	In a Relationship	Village	Joint	<25,000 BDT	Masters	Arts	Yes	Good	Secondary(6-10)	Secondary(6-10)	No	No	No	No	No	No	No	4-5 hours	Yes	Yes	No	Yes	Yes	Yes	Yes	57	14	3	2	0	0	4	4	4	3	3	3	3	2	2	3	5	3	3	3	4	3	Yes
28	Male	In a Relationship	City	Joint	<25,000 BDT	Masters	Arts	Yes	Good	Secondary(6-10)	Pimary (1-5)	Yes	No	No	No	No	No	No	>5 hours	Yes	Yes	No	Yes	Yes	No	No	77	21	5	5	4	0	4	4	5	4	4	3	3	4	3	5	3	5	5	5	3	3	Yes
24	Male	In a Relationship	City	Nuclear	<25,000 BDT	Masters	Science	Yes	Good	Honours (above 12)	Honours (above 12)	No	No	No	No	No	No	No	<2 hours	Yes	Yes	Yes	Yes	Yes	No	Yes	0	8	0	0	0	0	0	0	0	0	0	0	0	0	0	0	0	0	0	0	0	0	No
22	Female	In a Relationship	City	Nuclear	<25,000 BDT	3rd year	Arts	Yes	Moderate	College(11-12)	College(11-12)	No	No	Yes	Yes	No	No	Yes	2-3 hours	Yes	Yes	No	Yes	Yes	Yes	No	31	8	3	3	3	2	4	1	0	0	2	1	1	3	2	1	0	3	2	0	0	0	No
24	Male	Single	Village	Nuclear	<25,000 BDT	Masters	Engineering	Yes	Good	Secondary(6-10)	Pimary (1-5)	No	No	No	No	No	No	No	>5 hours	Yes	Yes	No	No	Yes	Yes	No	72	18	5	3	2	3	5	4	5	4	3	4	2	4	2	5	3	5	4	2	2	5	Yes
21	Female	Single	Village	Nuclear	<25,000 BDT	3rd year	Science	Yes	Moderate	Honours (above 12)	Secondary(6-10)	Yes	Yes	Yes	Yes	Yes	No	Yes	<2 hours	Yes	Yes	No	Yes	Yes	No	No	58	18	3	3	3	0	4	3	3	3	3	3	3	3	3	3	3	3	3	3	3	3	Yes
19	Male	Single	Town	Nuclear	<25,000 BDT	1st year	Science	Yes	Good	College(11-12)	College(11-12)	No	No	No	No	No	No	No	2-3 hours	Yes	Yes	No	Yes	Yes	No	No	42	10	3	3	0	0	3	3	1	3	1	3	2	1	0	3	2	4	3	3	2	2	No
22	Male	Single	Village	Nuclear	<25,000 BDT	3rd year	Arts	No	Moderate	Honours (above 12)	College(11-12)	No	Yes	No	No	Yes	No	No	4-5 hours	Yes	Yes	Yes	Yes	Yes	Yes	Yes	32	10	5	2	1	1	4	2	0	3	0	1	1	1	0	2	2	3	2	0	0	2	No
22	Female	Single	City	Nuclear	<25,000 BDT	Masters	Arts	Yes	Good	Pimary (1-5)	Secondary(6-10)	No	No	No	Yes	No	No	No	4-5 hours	Yes	Yes	No	Yes	Yes	Yes	Yes	25	9	5	3	1	0	0	0	2	3	0	0	1	2	0	2	0	3	2	0	0	1	No
23	Female	Single	Village	Nuclear	<25,000 BDT	Masters	Science	Moderate	Good	Honours (above 12)	Secondary(6-10)	No	No	No	No	No	No	Yes	2-3 hours	No	Yes	No	Yes	Yes	Yes	No	51	14	5	4	0	1	3	4	1	3	3	1	1	1	3	3	1	4	5	1	4	3	Yes
23	Female	Single	Village	Nuclear	<25,000 BDT	Masters	Science	Moderate	Good	Honours (above 12)	Secondary(6-10)	No	No	No	No	No	No	Yes	2-3 hours	No	Yes	No	Yes	Yes	Yes	No	51	14	5	4	0	1	3	4	1	3	3	1	1	1	3	3	1	4	5	1	4	3	Yes
24	Female	In a Relationship	City	Nuclear	<25,000 BDT	Masters	Business	Yes	Moderate	Secondary(6-10)	Secondary(6-10)	No	No	Yes	No	No	No	No	2-3 hours	No	Yes	No	Yes	Yes	Yes	No	49	17	4	3	2	0	3	3	4	4	1	2	2	2	0	3	2	4	4	2	2	2	No
19	Male	Single	Town	Nuclear	<25,000 BDT	1st year	Arts	Moderate	Good	College(11-12)	Honours (above 12)	No	No	No	No	No	No	No	4-5 hours	Yes	Yes	Yes	Yes	Yes	Yes	No	49	16	4	4	4	0	4	4	3	2	0	1	2	2	0	1	1	4	4	2	4	3	No
20	Female	Single	City	Nuclear	<25,000 BDT	1st year	Arts	Yes	Good	Honours (above 12)	College(11-12)	No	No	No	No	No	No	Yes	4-5 hours	Yes	Yes	No	Yes	Yes	No	No	36	14	3	2	0	0	2	2	3	0	0	2	3	3	1	2	1	3	3	0	3	3	No
21	Female	In a Relationship	City	Nuclear	<25,000 BDT	3rd year	Business	Yes	Good	Honours (above 12)	College(11-12)	No	No	No	No	No	No	No	4-5 hours	Yes	Yes	No	Yes	Yes	Yes	Yes	18	11	3	1	1	0	0	2	1	1	0	2	0	3	1	2	0	0	1	0	0	0	No
20	Male	Single	Village	Joint	<25,000 BDT	1st year	Arts	Yes	Good	Pimary (1-5)	Pimary (1-5)	No	Yes	No	No	No	No	No	2-3 hours	Yes	Yes	No	Yes	Yes	Yes	Yes	46	16	3	4	3	0	4	3	4	3	2	1	2	1	0	1	1	3	4	2	3	2	No
18	Female	Single	City	Nuclear	<25,000 BDT	1st year	Science	Yes	Good	Honours (above 12)	College(11-12)	Yes	No	No	No	No	No	No	4-5 hours	Yes	Yes	No	Yes	Yes	Yes	Yes	58	20	4	3	3	0	4	3	4	4	2	3	3	2	2	3	3	5	4	2	1	3	Yes
18	Female	In a Relationship	City	Nuclear	<25,000 BDT	1st year	Arts	Yes	Good	Secondary(6-10)	Secondary(6-10)	No	Yes	Yes	Yes	No	No	No	>5 hours	Yes	Yes	Yes	Yes	Yes	Yes	Yes	79	27	5	5	3	3	5	3	4	5	3	3	5	5	3	5	5	5	5	0	2	5	Yes
19	Female	Single	Town	Nuclear	<25,000 BDT	1st year	Business	Yes	Moderate	Honours (above 12)	College(11-12)	Yes	Yes	No	No	No	No	No	>5 hours	Yes	Yes	Yes	Yes	Yes	Yes	No	69	23	4	4	5	1	5	4	4	5	3	2	1	4	4	3	3	5	4	2	3	3	Yes
19	Male	Single	Village	Nuclear	<25,000 BDT	1st year	Science	Moderate	Good	Honours (above 12)	College(11-12)	No	No	No	No	No	No	No	4-5 hours	Yes	Yes	Yes	Yes	Yes	Yes	No	68	23	5	5	3	1	3	4	5	2	1	1	2	5	2	3	4	5	5	4	5	3	Yes
19	Female	Single	Village	Nuclear	<25,000 BDT	1st year	Arts	Moderate	Moderate	Honours (above 12)	College(11-12)	No	No	No	No	No	No	No	2-3 hours	Yes	Yes	No	Yes	Yes	No	No	27	12	1	0	3	0	3	1	0	1	0	0	0	3	1	3	1	3	3	1	0	3	No
20	Female	Single	Town	Nuclear	<25,000 BDT	2nd year	Science	Yes	Good	Secondary(6-10)	Secondary(6-10)	Yes	Yes	No	Yes	No	No	No	2-3 hours	Yes	Yes	No	Yes	No	Yes	Yes	53	15	3	4	4	3	3	3	2	4	2	1	1	3	2	5	2	4	4	1	1	1	Yes
20	Male	Single	Town	Nuclear	<25,000 BDT	3rd year	Science	Moderate	Good	Honours (above 12)	Honours (above 12)	No	No	No	No	No	No	No	4-5 hours	Yes	Yes	No	Yes	Yes	No	No	33	15	4	3	0	0	0	0	3	1	1	3	0	3	0	3	3	0	3	0	3	3	No
20	Male	Single	City	Nuclear	<25,000 BDT	1st year	Science	Yes	Good	College(11-12)	College(11-12)	No	No	No	No	No	No	Yes	4-5 hours	Yes	Yes	No	Yes	Yes	No	No	62	26	5	4	0	0	5	3	5	5	5	1	1	1	3	3	5	5	4	3	3	1	Yes
20	Male	Single	Village	Nuclear	<25,000 BDT	2nd year	Science	Yes	Good	Secondary(6-10)	Pimary (1-5)	No	No	No	No	No	No	No	2-3 hours	Yes	Yes	No	Yes	Yes	Yes	No	22	8	5	0	3	0	0	1	4	1	0	1	1	0	0	1	1	1	1	1	1	0	No
20	Female	Single	City	Nuclear	<25,000 BDT	1st year	Arts	Yes	Good	Honours (above 12)	College(11-12)	No	No	No	No	No	No	No	<2 hours	Yes	Yes	No	Yes	Yes	Yes	No	15	6	3	1	2	0	1	1	0	0	0	0	0	0	0	3	0	3	0	0	1	0	No
20	Male	Single	Village	Nuclear	<25,000 BDT	1st year	Arts	Yes	Good	Pimary (1-5)	Secondary(6-10)	Yes	No	No	No	Yes	No	No	4-5 hours	Yes	Yes	Yes	Yes	Yes	Yes	Yes	66	18	5	3	4	4	3	3	5	3	3	3	2	5	3	3	3	3	3	3	2	3	Yes
20	Female	Single	Village	Nuclear	<25,000 BDT	1st year	Arts	Yes	Good	Pimary (1-5)	Pimary (1-5)	No	No	No	No	No	No	Yes	<2 hours	Yes	Yes	No	Yes	No	Yes	No	28	12	3	3	0	0	3	2	2	2	3	0	0	0	2	0	2	2	2	0	2	0	No
20	Male	Single	City	Nuclear	<25,000 BDT	2nd year	Business	Yes	Moderate	Honours (above 12)	Honours (above 12)	Yes	No	No	No	No	No	No	>5 hours	Yes	Yes	Yes	Yes	Yes	Yes	Yes	4	6	1	1	0	0	0	0	0	0	0	0	0	1	0	0	0	1	0	0	0	0	No
21	Male	Single	City	Nuclear	<25,000 BDT	3rd year	Business	No	Good	College(11-12)	Secondary(6-10)	No	No	No	No	No	No	No	<2 hours	Yes	Yes	No	Yes	Yes	No	Yes	18	6	0	3	0	0	3	2	2	3	0	0	0	0	0	0	0	4	1	0	0	0	No
21	Male	Single	Village	Nuclear	<25,000 BDT	1st year	Science	Yes	Good	Pimary (1-5)	Honours (above 12)	No	No	No	No	No	No	No	>5 hours	Yes	Yes	Yes	Yes	Yes	Yes	No	32	10	1	2	0	0	2	3	5	3	0	0	3	3	2	1	2	1	1	2	0	1	No
21	Male	In a Relationship	City	Nuclear	<25,000 BDT	1st year	Science	Yes	Good	College(11-12)	Honours (above 12)	No	Yes	No	No	No	No	No	>5 hours	Yes	Yes	Yes	Yes	Yes	Yes	Yes	61	20	5	4	4	0	4	4	3	5	3	3	3	2	2	4	2	3	3	3	1	3	Yes
21	Male	In a Relationship	City	Nuclear	<25,000 BDT	1st year	Science	Yes	Good	College(11-12)	Honours (above 12)	No	Yes	No	No	No	No	No	>5 hours	Yes	Yes	Yes	Yes	Yes	Yes	Yes	61	20	5	4	4	0	4	4	3	5	3	3	3	2	2	4	2	3	3	3	1	3	Yes
21	Female	In a Relationship	Town	Nuclear	<25,000 BDT	2nd year	Science	Yes	Good	Honours (above 12)	College(11-12)	No	Yes	Yes	Yes	No	No	Yes	>5 hours	Yes	Yes	No	Yes	Yes	No	Yes	44	11	3	2	1	0	3	2	5	0	0	0	0	4	5	2	3	4	3	2	1	4	No
21	Male	Single	Town	Nuclear	<25,000 BDT	2nd year	Science	Yes	Good	Honours (above 12)	Secondary(6-10)	No	No	No	No	No	No	No	<2 hours	Yes	Yes	No	Yes	Yes	No	No	18	7	2	2	0	0	0	1	1	2	0	0	1	1	0	2	1	1	1	1	1	1	No
21	Male	Single	City	Nuclear	<25,000 BDT	1st year	Arts	Yes	Good	No schooling	No schooling	No	No	No	No	Yes	No	No	4-5 hours	Yes	Yes	Yes	Yes	Yes	No	Yes	57	14	0	3	3	3	3	3	3	3	3	3	3	3	2	3	3	3	3	3	4	3	Yes
21	Female	Single	Village	Nuclear	<25,000 BDT	2nd year	Science	Yes	Good	Honours (above 12)	Honours (above 12)	No	No	No	No	No	No	No	<2 hours	Yes	Yes	No	Yes	Yes	No	Yes	31	17	3	1	4	1	0	3	2	4	0	1	0	0	1	2	0	2	3	2	0	2	No
21	Male	Single	City	Nuclear	<25,000 BDT	2nd year	Science	Yes	Good	Pimary (1-5)	Secondary(6-10)	No	Yes	No	No	No	No	No	>5 hours	No	Yes	Yes	Yes	Yes	Yes	Yes	0	29	0	0	0	0	0	0	0	0	0	0	0	0	0	0	0	0	0	0	0	0	No
21	Male	Single	Village	Nuclear	<25,000 BDT	2nd year	Science	Moderate	Good	Honours (above 12)	Secondary(6-10)	No	No	No	No	No	No	Yes	>5 hours	Yes	Yes	No	Yes	Yes	Yes	Yes	27	13	2	0	3	0	1	2	1	5	1	0	0	4	0	1	1	2	1	1	0	2	No
21	Female	Single	Village	Nuclear	<25,000 BDT	2nd year	Science	Yes	Good	Pimary (1-5)	Pimary (1-5)	No	No	No	No	No	No	No	4-5 hours	Yes	No	No	No	Yes	Yes	No	38	17	5	3	0	0	0	3	4	4	0	1	1	2	3	0	0	0	3	3	3	3	No
21	Male	Single	Town	Nuclear	<25,000 BDT	2nd year	Arts	Yes	Good	Pimary (1-5)	Secondary(6-10)	No	Yes	No	No	No	No	No	>5 hours	Yes	Yes	No	Yes	Yes	No	Yes	53	21	4	3	2	1	3	4	5	0	2	1	4	0	1	5	4	5	4	1	1	3	Yes
21	Female	Single	City	Nuclear	<25,000 BDT	2nd year	Science	Yes	Good	Secondary(6-10)	Secondary(6-10)	No	Yes	No	No	No	No	Yes	>5 hours	No	Yes	Yes	Yes	Yes	Yes	No	51	20	5	4	0	1	1	3	5	4	1	1	1	3	1	4	2	3	4	3	1	4	Yes
22	Male	Single	Village	Nuclear	<25,000 BDT	4th year	Science	No	Good	Secondary(6-10)	Secondary(6-10)	Yes	Yes	No	Yes	No	No	No	4-5 hours	Yes	Yes	No	Yes	Yes	Yes	Yes	65	24	4	4	2	1	4	4	4	3	1	3	2	4	3	4	4	4	4	3	4	3	Yes
22	Female	Single	Village	Nuclear	<25,000 BDT	1st year	Engineering	Yes	Good	College(11-12)	Honours (above 12)	No	No	No	No	No	No	No	<2 hours	No	No	No	No	No	No	No	0	12	0	0	0	0	0	0	0	0	0	0	0	0	0	0	0	0	0	0	0	0	No
22	Female	Single	Village	Nuclear	<25,000 BDT	4th year	Science	Yes	Good	College(11-12)	College(11-12)	No	No	Yes	No	No	No	No	>5 hours	No	Yes	Yes	Yes	Yes	Yes	Yes	64	18	5	5	5	4	5	2	3	4	2	1	0	4	2	5	0	5	5	1	3	3	Yes
22	Female	Single	Town	Nuclear	<25,000 BDT	4th year	Science	Yes	Good	College(11-12)	Secondary(6-10)	No	Yes	No	Yes	No	Yes	Yes	4-5 hours	Yes	Yes	No	Yes	Yes	Yes	Yes	73	22	5	5	5	0	2	3	5	3	5	3	3	4	3	5	5	4	1	5	5	2	Yes
22	Female	Single	City	Nuclear	<25,000 BDT	3rd year	Science	Moderate	Good	Honours (above 12)	Secondary(6-10)	No	No	No	No	No	No	No	4-5 hours	Yes	Yes	No	No	Yes	No	Yes	25	12	3	3	0	1	0	2	3	3	0	0	0	0	0	2	0	3	1	1	1	2	No
22	Male	Single	Village	Nuclear	<25,000 BDT	3rd year	Science	Moderate	Good	Pimary (1-5)	Pimary (1-5)	No	No	No	No	No	No	No	>5 hours	Yes	Yes	No	Yes	Yes	Yes	No	63	21	5	3	4	0	4	4	5	5	2	2	3	3	0	5	3	5	5	3	1	1	Yes
22	Male	Single	City	Nuclear	<25,000 BDT	4th year	Engineering	Moderate	Good	College(11-12)	Secondary(6-10)	No	No	No	No	No	No	No	2-3 hours	Yes	Yes	No	Yes	Yes	Yes	No	37	17	1	3	0	0	2	3	1	3	2	1	1	1	1	1	1	5	1	4	3	3	No
22	Male	In a Relationship	City	Nuclear	<25,000 BDT	2nd year	Science	Yes	Good	College(11-12)	Secondary(6-10)	Yes	No	No	No	No	No	No	<2 hours	Yes	Yes	Yes	Yes	Yes	Yes	Yes	63	13	3	4	3	3	4	2	3	3	4	3	2	3	2	2	3	5	4	2	3	5	Yes
22	Male	Single	Town	Nuclear	<25,000 BDT	3rd year	Business	Moderate	Good	Honours (above 12)	Secondary(6-10)	No	No	No	No	Yes	No	No	>5 hours	Yes	Yes	No	Yes	Yes	No	No	63	20	5	5	5	1	4	3	5	5	1	1	2	1	1	5	3	5	5	1	1	4	Yes
22	Male	Single	Village	Nuclear	<25,000 BDT	4th year	Science	Yes	Good	Honours (above 12)	Honours (above 12)	No	Yes	No	No	Yes	No	No	>5 hours	Yes	Yes	Yes	Yes	Yes	Yes	Yes	35	15	3	3	3	3	0	2	2	3	0	0	3	2	3	1	1	1	3	2	0	0	No
22	Male	Single	Village	Nuclear	<25,000 BDT	4th year	Arts	Moderate	Good	No schooling	Pimary (1-5)	No	No	No	Yes	No	No	Yes	<2 hours	Yes	Yes	No	Yes	Yes	Yes	Yes	57	18	3	3	4	1	2	4	3	4	3	3	2	3	2	3	2	3	4	3	3	2	Yes
22	Male	Single	Town	Nuclear	<25,000 BDT	3rd year	Arts	Yes	Good	Honours (above 12)	College(11-12)	No	Yes	No	Yes	No	No	No	>5 hours	Yes	Yes	Yes	Yes	Yes	Yes	Yes	64	20	5	4	5	4	4	2	4	2	0	4	1	5	4	3	2	5	5	0	1	4	Yes
22	Female	In a Relationship	City	Nuclear	<25,000 BDT	3rd year	Business	Moderate	Good	College(11-12)	Secondary(6-10)	No	No	No	No	No	No	Yes	>5 hours	Yes	Yes	No	Yes	Yes	No	Yes	67	18	5	3	3	0	3	3	4	3	0	3	3	3	4	5	4	5	4	5	4	3	Yes
22	Male	Single	Town	Nuclear	<25,000 BDT	4th year	Arts	Yes	Good	No schooling	No schooling	No	No	No	No	No	No	No	2-3 hours	Yes	Yes	No	Yes	Yes	No	Yes	35	14	5	0	3	0	0	0	1	3	2	0	3	3	0	3	3	3	3	0	0	3	No
22	Male	In a Relationship	Village	Nuclear	<25,000 BDT	3rd year	Business	Yes	Good	Secondary(6-10)	Secondary(6-10)	No	No	No	No	No	No	No	4-5 hours	Yes	Yes	No	Yes	Yes	No	Yes	48	18	0	4	3	2	0	3	5	3	2	2	3	2	2	3	3	3	3	2	2	1	No
22	Female	Single	City	Nuclear	<25,000 BDT	3rd year	Science	Yes	Good	Honours (above 12)	Honours (above 12)	No	No	No	No	No	No	No	>5 hours	Yes	Yes	Yes	Yes	Yes	Yes	Yes	20	6	4	0	0	1	0	1	1	1	0	0	1	3	0	1	0	3	3	1	0	0	No
23	Male	Single	City	Nuclear	<25,000 BDT	Masters	Science	Yes	Good	Honours (above 12)	College(11-12)	No	No	No	No	No	No	No	2-3 hours	No	Yes	No	Yes	Yes	No	No	25	10	4	2	0	0	0	2	3	4	2	0	3	2	2	0	0	0	0	0	0	1	No
23	Female	Single	City	Nuclear	<25,000 BDT	4th year	Arts	Yes	Good	College(11-12)	Secondary(6-10)	No	No	No	No	No	No	No	>5 hours	Yes	No	No	Yes	Yes	Yes	No	36	17	4	3	0	0	5	0	3	0	0	3	0	3	1	2	0	4	0	0	5	3	No
23	Male	Single	City	Nuclear	<25,000 BDT	4th year	Science	Moderate	Good	Secondary(6-10)	Pimary (1-5)	No	Yes	No	Yes	No	No	Yes	>5 hours	Yes	Yes	Yes	Yes	Yes	Yes	Yes	51	18	2	2	3	1	4	3	3	3	3	2	2	3	1	3	2	3	3	2	3	3	Yes
23	Male	In a Relationship	Town	Nuclear	<25,000 BDT	4th year	Science	Yes	Good	Secondary(6-10)	Secondary(6-10)	No	Yes	No	No	No	No	Yes	>5 hours	Yes	Yes	No	Yes	Yes	Yes	No	75	12	5	5	3	0	5	3	5	4	4	2	1	5	5	5	4	3	5	1	5	5	Yes
23	Male	Single	Town	Nuclear	<25,000 BDT	4th year	Science	Yes	Good	Honours (above 12)	College(11-12)	No	No	No	No	No	No	No	4-5 hours	Yes	Yes	Yes	Yes	Yes	Yes	Yes	37	6	3	3	4	0	0	2	5	3	3	5	5	4	0	0	0	0	0	0	0	0	No
23	Male	Married	Town	Nuclear	<25,000 BDT	4th year	Science	Yes	Good	College(11-12)	Secondary(6-10)	No	No	No	No	Yes	No	No	4-5 hours	Yes	Yes	No	Yes	Yes	No	No	39	9	1	3	0	1	3	4	4	3	0	1	0	5	0	3	3	3	4	0	0	1	No
23	Female	Single	Village	Nuclear	<25,000 BDT	4th year	Science	Yes	Good	Secondary(6-10)	College(11-12)	No	Yes	No	No	Yes	No	No	2-3 hours	Yes	Yes	No	Yes	Yes	Yes	No	24	9	2	1	2	1	2	1	2	1	1	3	1	1	1	1	1	1	1	0	0	1	No
23	Male	Married	City	Nuclear	<25,000 BDT	4th year	Engineering	Moderate	Good	Honours (above 12)	Honours (above 12)	No	Yes	No	No	Yes	No	No	>5 hours	Yes	Yes	No	Yes	Yes	Yes	Yes	48	12	4	1	1	1	2	4	2	4	2	1	3	1	2	4	1	4	3	3	4	1	No
23	Male	Single	City	Nuclear	<25,000 BDT	Masters	Science	Yes	Good	College(11-12)	Secondary(6-10)	No	No	No	Yes	No	No	Yes	>5 hours	No	Yes	No	Yes	Yes	Yes	No	37	14	5	3	0	0	0	2	4	4	0	0	0	3	0	0	0	5	5	0	3	3	No
23	Male	Single	Village	Nuclear	<25,000 BDT	4th year	Science	Yes	Good	Honours (above 12)	Secondary(6-10)	No	Yes	No	No	No	No	No	2-3 hours	Yes	Yes	No	Yes	Yes	Yes	Yes	47	13	4	2	2	1	5	2	5	3	1	1	1	3	1	1	3	5	2	3	1	1	No
23	Female	Single	City	Nuclear	<25,000 BDT	4th year	Science	Yes	Good	Honours (above 12)	College(11-12)	No	Yes	Yes	No	No	No	No	>5 hours	Yes	Yes	No	Yes	Yes	Yes	Yes	46	12	3	3	1	1	3	3	5	3	0	3	2	4	2	3	1	4	2	1	1	1	No
23	Male	Single	Village	Nuclear	<25,000 BDT	3rd year	Engineering	Yes	Good	College(11-12)	College(11-12)	No	No	No	No	Yes	No	No	>5 hours	Yes	Yes	No	Yes	Yes	Yes	No	44	15	5	1	0	0	3	5	5	5	1	0	1	3	0	5	0	2	3	0	0	5	No
23	Male	Single	City	Nuclear	<25,000 BDT	Masters	Arts	Yes	Not applicable	College(11-12)	Pimary (1-5)	No	No	No	No	Yes	No	No	>5 hours	Yes	Yes	No	Yes	Yes	Yes	No	52	28	4	1	1	1	4	0	2	4	2	3	4	2	3	5	0	3	4	2	3	4	Yes
23	Female	Single	Village	Nuclear	<25,000 BDT	4th year	Arts	Moderate	Good	College(11-12)	Secondary(6-10)	No	No	No	No	No	No	No	4-5 hours	No	Yes	No	Yes	Yes	Yes	Yes	32	17	5	3	0	0	0	4	2	4	0	0	1	0	0	1	0	3	3	3	0	3	No
23	Female	In a Relationship	City	Nuclear	<25,000 BDT	3rd year	Science	Yes	Good	Secondary(6-10)	Secondary(6-10)	No	Yes	No	No	No	No	No	4-5 hours	Yes	Yes	No	Yes	No	No	No	38	15	3	3	0	0	1	3	2	2	1	1	0	3	2	4	2	3	2	2	2	2	No
23	Female	Single	City	Nuclear	<25,000 BDT	4th year	Business	Yes	Good	Honours (above 12)	College(11-12)	No	No	No	No	No	No	No	2-3 hours	Yes	Yes	No	Yes	Yes	Yes	No	44	12	3	3	0	1	2	1	3	4	1	2	3	3	2	1	0	4	3	2	3	3	No
23	Male	Single	City	Nuclear	<25,000 BDT	3rd year	Business	Yes	Good	Honours (above 12)	Secondary(6-10)	No	Yes	No	No	Yes	No	No	2-3 hours	Yes	Yes	Yes	Yes	Yes	Yes	No	52	12	5	3	5	0	2	1	5	1	1	2	1	3	2	5	5	3	2	2	1	3	Yes
23	Female	Single	City	Nuclear	<25,000 BDT	Masters	Arts	Moderate	Moderate	No schooling	Pimary (1-5)	No	No	No	Yes	No	No	No	4-5 hours	Yes	Yes	No	Yes	Yes	No	No	74	18	5	4	3	0	4	4	5	4	2	4	3	4	3	3	4	5	5	4	3	5	Yes
23.5	Male	Single	Village	Nuclear	<25,000 BDT	2nd year	Business	Yes	Good	No schooling	No schooling	No	No	No	No	No	No	No	2-3 hours	No	Yes	Yes	No	Yes	Yes	No	40	16	2	2	2	2	2	2	2	2	2	2	2	2	2	2	2	2	2	2	2	2	No
24	Female	Single	City	Nuclear	<25,000 BDT	Masters	Science	Moderate	Good	Honours (above 12)	Secondary(6-10)	No	No	No	No	No	No	No	>5 hours	Yes	Yes	No	No	Yes	No	Yes	70	18	5	4	4	2	4	2	4	3	4	3	3	4	4	4	4	4	4	0	3	5	Yes
24	Male	Single	Town	Nuclear	<25,000 BDT	4th year	Science	Yes	Good	Secondary(6-10)	Pimary (1-5)	No	Yes	No	No	No	No	No	4-5 hours	Yes	Yes	Yes	Yes	Yes	Yes	Yes	64	26	5	4	3	2	3	5	4	5	0	2	1	3	2	0	4	5	5	4	4	3	Yes
24	Male	In a Relationship	Village	Nuclear	<25,000 BDT	4th year	Business	Yes	Good	Honours (above 12)	Secondary(6-10)	No	No	No	Yes	No	No	No	4-5 hours	Yes	Yes	No	Yes	Yes	No	Yes	31	16	3	1	3	0	0	4	1	2	1	0	1	3	2	1	0	2	3	2	1	1	No
24	Male	Single	Town	Nuclear	<25,000 BDT	Masters	Science	Moderate	Good	Secondary(6-10)	Secondary(6-10)	No	Yes	No	No	No	No	No	<2 hours	Yes	Yes	Yes	Yes	Yes	No	No	21	10	3	2	1	0	2	1	1	2	1	1	0	0	1	1	1	2	2	0	0	0	No
24	Male	Single	Town	Nuclear	<25,000 BDT	4th year	Science	Moderate	Good	College(11-12)	College(11-12)	No	No	No	No	Yes	No	Yes	>5 hours	Yes	Yes	Yes	Yes	Yes	No	Yes	71	23	4	4	4	1	3	2	5	4	2	4	1	5	3	5	4	5	4	1	5	5	Yes
24	Female	In a Relationship	City	Nuclear	<25,000 BDT	Masters	Science	Yes	Good	College(11-12)	Secondary(6-10)	No	No	No	No	No	No	No	4-5 hours	Yes	Yes	No	Yes	No	Yes	Yes	58	17	5	4	4	1	3	3	5	3	1	1	1	2	1	3	3	4	4	4	3	3	Yes
24	Male	Single	City	Nuclear	<25,000 BDT	4th year	Science	Yes	Good	Secondary(6-10)	Secondary(6-10)	No	Yes	No	No	Yes	No	No	>5 hours	No	Yes	Yes	Yes	Yes	Yes	Yes	50	18	3	4	0	3	3	3	3	3	3	3	3	3	3	0	0	4	3	3	0	3	Yes
24	Male	Single	Town	Nuclear	<25,000 BDT	4th year	Engineering	Moderate	Moderate	Honours (above 12)	Honours (above 12)	No	Yes	No	No	Yes	No	No	2-3 hours	No	No	No	No	No	No	No	61	21	2	3	3	3	3	3	3	3	3	3	3	3	3	3	3	3	3	2	4	5	Yes
24	Male	In a Relationship	City	Nuclear	<25,000 BDT	Masters	Business	Yes	Moderate	Secondary(6-10)	College(11-12)	No	Yes	No	No	Yes	No	No	2-3 hours	Yes	Yes	Yes	Yes	Yes	Yes	Yes	27	7	5	2	1	0	1	0	4	4	0	0	0	0	0	0	0	5	1	1	0	3	No
24	Female	Single	City	Nuclear	<25,000 BDT	Masters	Arts	Yes	Good	Pimary (1-5)	Secondary(6-10)	No	Yes	Yes	Yes	No	No	Yes	4-5 hours	Yes	Yes	Yes	Yes	Yes	Yes	No	52	17	5	4	3	0	5	4	4	5	0	0	0	4	1	1	4	4	4	0	2	2	Yes
24	Male	Single	Town	Nuclear	25,000-50,000 BDT	4th year	Arts	No	Good	College(11-12)	Pimary (1-5)	No	No	No	Yes	No	Yes	Yes	<2 hours	No	Yes	No	Yes	No	No	No	33	22	0	0	0	0	0	0	0	1	0	0	3	5	5	4	0	2	3	5	3	2	No
24	Male	Single	Town	Nuclear	<25,000 BDT	3rd year	Business	Moderate	Good	Honours (above 12)	Secondary(6-10)	No	Yes	Yes	No	No	No	No	2-3 hours	Yes	No	No	Yes	Yes	Yes	No	55	19	4	4	3	0	4	5	3	5	0	2	2	0	0	4	3	3	5	3	3	2	Yes
24	Male	Single	City	Nuclear	<25,000 BDT	4th year	Science	Yes	Good	Secondary(6-10)	Pimary (1-5)	No	Yes	No	No	No	No	No	>5 hours	Yes	Yes	No	Yes	Yes	No	Yes	68	20	4	4	5	1	3	3	5	5	1	2	0	3	2	4	5	5	5	4	4	3	Yes
25	Male	Single	Town	Nuclear	<25,000 BDT	4th year	Engineering	Yes	Good	Secondary(6-10)	Secondary(6-10)	No	Yes	No	No	Yes	No	No	2-3 hours	No	Yes	Yes	Yes	Yes	Yes	Yes	8	7	0	2	0	0	0	0	1	3	0	0	0	0	0	0	0	1	1	0	0	0	No
25	Male	Single	City	Nuclear	<25,000 BDT	4th year	Business	Yes	Good	Pimary (1-5)	Pimary (1-5)	No	Yes	No	No	Yes	No	No	>5 hours	Yes	Yes	Yes	Yes	Yes	Yes	Yes	42	19	1	0	2	0	3	0	5	0	1	3	4	4	0	4	5	1	1	0	3	5	No
25	Female	Single	Village	Nuclear	<25,000 BDT	4th year	Science	No	Good	Pimary (1-5)	Secondary(6-10)	No	No	No	No	No	No	Yes	<2 hours	No	Yes	No	Yes	Yes	Yes	No	61	28	0	4	4	0	5	5	5	5	0	0	3	0	0	5	5	5	5	5	5	0	Yes
25	Female	In a Relationship	Town	Nuclear	<25,000 BDT	Masters	Business	Yes	Good	Secondary(6-10)	Pimary (1-5)	No	Yes	Yes	No	No	No	No	2-3 hours	Yes	Yes	No	Yes	Yes	No	Yes	22	15	1	1	3	0	1	0	2	3	0	1	0	1	1	0	1	3	1	1	0	2	No
26	Male	In a Relationship	Town	Nuclear	<25,000 BDT	Masters	Arts	Yes	Good	College(11-12)	Secondary(6-10)	No	No	No	No	Yes	No	No	<2 hours	Yes	Yes	No	Yes	Yes	Yes	Yes	26	11	1	1	1	0	2	1	3	2	1	1	0	1	0	0	1	3	2	3	0	3	No
27	Male	Married	City	Nuclear	<25,000 BDT	Masters	Business	Yes	Good	Secondary(6-10)	Pimary (1-5)	No	No	No	No	Yes	No	No	2-3 hours	Yes	Yes	No	Yes	Yes	Yes	Yes	35	15	3	3	1	0	0	0	4	4	0	1	1	3	0	3	2	3	3	1	2	1	No
30	Male	Married	Town	Nuclear	<25,000 BDT	Masters	Science	Yes	Good	Honours (above 12)	Honours (above 12)	No	No	No	No	No	No	No	4-5 hours	Yes	Yes	No	Yes	Yes	No	No	36	15	4	3	1	0	3	3	4	2	0	1	0	1	1	0	1	4	3	1	3	1	No
19	Male	Single	Village	Joint	<25,000 BDT	1st year	Science	Yes	Good	College(11-12)	Pimary (1-5)	No	Yes	No	No	Yes	No	No	>5 hours	No	Yes	No	Yes	Yes	Yes	No	57	18	5	3	4	2	3	4	3	3	0	3	2	3	3	0	2	5	5	4	0	3	Yes
19	Female	Single	City	Joint	>50,000 BDT	1st year	Engineering	Moderate	Good	Honours (above 12)	Honours (above 12)	No	Yes	No	Yes	No	No	No	>5 hours	Yes	Yes	No	Yes	Yes	No	No	40	12	4	2	2	3	1	3	2	1	1	3	0	0	1	3	2	3	3	3	0	3	No
21	Male	Single	Village	Joint	<25,000 BDT	2nd year	Science	Yes	Moderate	College(11-12)	Secondary(6-10)	Yes	No	No	No	No	No	No	<2 hours	Yes	Yes	No	Yes	Yes	Yes	Yes	27	7	2	2	0	0	0	2	3	2	1	1	1	1	2	2	1	3	3	0	0	1	No
21	Male	Single	Town	Joint	<25,000 BDT	2nd year	Arts	Moderate	Good	No schooling	Secondary(6-10)	No	No	No	No	No	No	No	2-3 hours	Yes	Yes	No	Yes	Yes	No	No	28	14	3	2	0	2	1	1	3	0	1	1	2	1	0	1	1	2	3	1	1	2	No
21	Male	Single	Village	Joint	<25,000 BDT	3rd year	Arts	Yes	Good	College(11-12)	Pimary (1-5)	No	No	No	No	No	No	No	<2 hours	Yes	Yes	No	Yes	Yes	No	No	2	6	0	0	0	0	0	0	1	0	0	0	0	0	0	0	0	0	0	0	1	0	No
21	Male	Single	Village	Joint	<25,000 BDT	2nd year	Arts	No	Good	No schooling	Pimary (1-5)	No	Yes	No	No	Yes	No	No	4-5 hours	Yes	Yes	No	Yes	No	No	No	34	20	0	3	3	4	0	3	0	3	0	0	3	3	0	3	0	3	3	0	3	0	No
21	Female	Single	Village	Joint	<25,000 BDT	2nd year	Engineering	Yes	Good	Pimary (1-5)	Secondary(6-10)	No	No	No	Yes	No	No	No	2-3 hours	Yes	Yes	No	No	Yes	No	No	51	15	2	1	4	1	3	4	2	1	3	1	2	2	3	3	3	2	3	3	4	4	Yes
21	Male	Single	Village	Joint	<25,000 BDT	4th year	Engineering	Moderate	Good	Honours (above 12)	Honours (above 12)	Yes	No	No	No	No	No	No	>5 hours	No	Yes	No	Yes	Yes	No	No	69	13	5	5	5	0	3	5	5	4	0	3	3	1	3	5	4	3	3	4	5	3	Yes
22	Male	Single	Village	Joint	<25,000 BDT	4th year	Science	Yes	Good	Honours (above 12)	Pimary (1-5)	No	Yes	No	No	No	No	No	4-5 hours	No	Yes	Yes	Yes	Yes	No	Yes	66	25	5	5	0	3	2	5	1	4	4	3	2	3	3	4	2	5	4	4	3	4	Yes
22	Female	Single	Town	Joint	<25,000 BDT	4th year	Business	Yes	Good	Honours (above 12)	College(11-12)	Yes	Yes	No	No	No	No	No	2-3 hours	Yes	Yes	No	Yes	Yes	No	Yes	29	10	2	3	1	1	2	2	1	1	2	1	2	1	2	0	1	1	1	2	2	1	No
22	Female	Single	City	Joint	<25,000 BDT	3rd year	Business	Moderate	Good	College(11-12)	Secondary(6-10)	No	No	No	No	No	No	Yes	4-5 hours	Yes	Yes	Yes	Yes	Yes	Yes	Yes	75	22	3	4	4	3	4	3	3	3	4	4	4	4	3	4	3	4	5	4	5	4	Yes
23	Male	Single	Village	Joint	<25,000 BDT	3rd year	Business	Yes	Good	Honours (above 12)	Honours (above 12)	No	No	No	No	No	No	No	4-5 hours	No	Yes	Yes	Yes	Yes	Yes	Yes	56	18	4	4	0	0	3	3	4	4	2	3	2	3	2	3	3	4	4	2	3	3	Yes
24	Male	Single	Village	Joint	<25,000 BDT	4th year	Arts	Moderate	Moderate	Pimary (1-5)	Secondary(6-10)	No	Yes	No	No	No	No	Yes	4-5 hours	Yes	No	No	Yes	Yes	No	No	73	24	5	4	4	5	5	4	3	3	2	2	4	4	4	3	2	3	3	4	4	5	Yes
24	Female	In a Relationship	Village	Joint	<25,000 BDT	Masters	Arts	Moderate	Not applicable	Secondary(6-10)	Pimary (1-5)	Yes	No	No	No	No	No	Yes	2-3 hours	Yes	Yes	No	Yes	Yes	No	No	52	25	3	2	4	0	2	3	5	3	3	1	1	4	0	1	0	5	5	0	5	5	Yes
25	Male	Single	Village	Joint	<25,000 BDT	Masters	Science	Yes	Good	Pimary (1-5)	Pimary (1-5)	No	Yes	No	No	No	No	Yes	<2 hours	Yes	Yes	No	Yes	Yes	No	Yes	38	10	3	3	4	2	1	2	2	2	1	1	1	1	3	2	1	3	3	1	1	1	No
25	Male	Single	City	Joint	<25,000 BDT	Masters	Arts	No	Good	College(11-12)	Pimary (1-5)	No	No	No	No	No	No	Yes	4-5 hours	No	Yes	No	Yes	Yes	No	Yes	54	19	4	3	4	0	5	5	2	4	1	2	2	3	2	2	3	3	2	3	2	2	Yes
25	Male	Single	Village	Joint	<25,000 BDT	4th year	Arts	Moderate	Good	No schooling	Pimary (1-5)	Yes	Yes	No	No	No	No	No	>5 hours	Yes	Yes	No	Yes	Yes	No	No	70	18	5	5	0	3	2	4	5	5	4	1	3	5	2	5	2	5	5	1	3	5	Yes
28	Male	In a Relationship	Town	Joint	<25,000 BDT	Masters	Arts	No	Good	College(11-12)	College(11-12)	No	No	Yes	Yes	No	No	No	>5 hours	Yes	Yes	No	Yes	Yes	Yes	Yes	63	20	5	5	5	0	3	5	3	5	0	5	3	3	0	3	3	5	5	0	5	0	Yes
22	Female	Single	City	Nuclear	<25,000 BDT	4th year	Science	Yes	Poor	College(11-12)	Honours (above 12)	Yes	Yes	No	Yes	No	No	Yes	4-5 hours	Yes	Yes	No	Yes	Yes	No	No	21	12	3	1	1	0	1	0	1	0	0	2	1	2	1	3	1	2	1	0	0	1	No
25	Male	In a Relationship	City	Nuclear	<25,000 BDT	Masters	Science	Yes	Good	Honours (above 12)	Secondary(6-10)	No	Yes	No	Yes	Yes	No	No	2-3 hours	Yes	Yes	No	Yes	Yes	Yes	Yes	51	20	5	1	2	3	1	1	4	4	1	4	1	4	1	1	3	3	4	1	4	3	Yes
20	Female	Single	Village	Nuclear	<25,000 BDT	1st year	Business	Yes	Good	Honours (above 12)	College(11-12)	No	No	No	No	No	No	No	4-5 hours	Yes	Yes	No	Yes	Yes	No	No	38	13	3	3	0	0	3	3	5	0	0	3	2	1	0	1	0	3	1	3	2	5	No
20	Male	Single	City	Nuclear	<25,000 BDT	2nd year	Science	Yes	Good	Honours (above 12)	Honours (above 12)	No	No	No	No	Yes	No	No	4-5 hours	No	Yes	Yes	Yes	Yes	Yes	No	39	14	3	4	0	0	3	3	5	4	0	5	0	0	0	4	0	5	3	0	0	0	No
21	Male	Single	Town	Nuclear	<25,000 BDT	3rd year	Science	Moderate	Good	Honours (above 12)	College(11-12)	Yes	No	No	No	No	No	No	4-5 hours	Yes	Yes	Yes	Yes	Yes	Yes	Yes	12	6	3	3	1	0	0	2	1	1	0	0	0	0	0	0	0	1	0	0	0	0	No
21	Female	Single	Town	Nuclear	<25,000 BDT	2nd year	Engineering	Yes	Good	Honours (above 12)	Honours (above 12)	No	Yes	No	No	No	No	No	2-3 hours	Yes	Yes	No	Yes	Yes	Yes	Yes	18	8	3	0	0	0	3	0	3	3	0	1	0	0	1	0	0	1	3	0	0	0	No
21	Female	Single	Town	Nuclear	<25,000 BDT	2nd year	Arts	Yes	Not applicable	Honours (above 12)	College(11-12)	No	Yes	No	No	No	No	Yes	>5 hours	Yes	Yes	No	Yes	Yes	No	No	47	15	5	5	0	0	5	5	5	4	0	1	0	2	0	4	0	4	4	1	1	1	No
21	Male	Single	Town	Nuclear	<25,000 BDT	1st year	Arts	Yes	Good	Honours (above 12)	Honours (above 12)	No	No	No	No	Yes	No	Yes	2-3 hours	Yes	Yes	Yes	Yes	Yes	No	No	35	17	3	3	1	1	0	3	2	2	0	3	3	3	1	1	2	1	3	2	1	0	No
23	Male	In a Relationship	Village	Nuclear	<25,000 BDT	Masters	Science	No	Good	Secondary(6-10)	Pimary (1-5)	No	No	No	No	No	No	No	>5 hours	Yes	Yes	No	Yes	Yes	No	No	50	22	4	4	5	2	2	3	2	3	1	2	2	3	1	4	0	4	4	2	1	1	Yes
24	Male	Single	Village	Nuclear	<25,000 BDT	Masters	Science	Yes	Moderate	College(11-12)	College(11-12)	No	No	No	No	No	No	No	<2 hours	Yes	Yes	No	Yes	Yes	Yes	No	15	11	2	1	0	2	1	1	2	1	0	0	0	0	0	2	1	1	1	0	0	0	No
22	Female	In a Relationship	City	Nuclear	<25,000 BDT	4th year	Engineering	Yes	Good	Honours (above 12)	Honours (above 12)	No	Yes	No	No	No	No	Yes	4-5 hours	Yes	Yes	No	Yes	Yes	No	Yes	60	22	4	3	1	0	4	4	3	4	5	1	3	3	2	3	3	5	5	3	0	4	Yes
21	Male	Single	Village	Joint	<25,000 BDT	2nd year	Business	Moderate	Good	Honours (above 12)	Honours (above 12)	Yes	No	No	No	No	No	No	2-3 hours	Yes	No	No	Yes	No	No	No	44	11	2	3	2	2	3	3	3	3	2	2	2	2	2	3	1	2	2	2	2	1	No
19	Female	Single	Town	Nuclear	<25,000 BDT	1st year	Science	Yes	Good	College(11-12)	Honours (above 12)	No	Yes	No	No	No	No	No	>5 hours	Yes	Yes	No	Yes	Yes	Yes	Yes	61	17	5	3	3	2	4	3	3	3	3	1	1	3	2	4	3	5	5	3	2	3	Yes
22	Female	Single	Town	Nuclear	<25,000 BDT	3rd year	Arts	Yes	Good	Honours (above 12)	College(11-12)	No	No	No	No	No	No	No	>5 hours	Yes	Yes	No	Yes	Yes	Yes	No	70	26	3	5	3	0	0	5	5	5	3	3	1	5	3	5	3	5	5	5	3	3	Yes
22	Female	Single	Village	Nuclear	<25,000 BDT	3rd year	Business	Yes	Good	College(11-12)	College(11-12)	No	No	Yes	Yes	No	No	No	>5 hours	Yes	Yes	No	Yes	Yes	Yes	Yes	50	14	3	2	2	1	5	3	3	3	1	1	3	3	2	3	1	4	3	1	1	5	Yes
24	Male	Single	Town	Joint	<25,000 BDT	Masters	Science	Moderate	Good	Honours (above 12)	Secondary(6-10)	No	Yes	No	No	No	No	No	2-3 hours	Yes	Yes	Yes	Yes	Yes	No	No	34	10	3	3	2	0	0	3	1	4	2	0	1	1	0	1	1	3	4	3	1	1	No
22	Female	Single	Town	Nuclear	<25,000 BDT	4th year	Science	Moderate	Moderate	Honours (above 12)	College(11-12)	No	No	No	Yes	No	No	No	4-5 hours	Yes	Yes	No	Yes	Yes	Yes	No	38	12	4	3	0	0	1	3	0	4	4	3	0	0	2	3	0	3	3	0	2	3	No
24	Female	Single	City	Nuclear	<25,000 BDT	4th year	Science	Moderate	Good	Honours (above 12)	Secondary(6-10)	No	Yes	Yes	No	No	No	No	>5 hours	No	Yes	No	Yes	Yes	Yes	Yes	50	22	5	4	2	0	4	4	4	3	1	1	0	4	1	5	1	5	1	1	1	3	Yes
25	Male	Married	City	Nuclear	<25,000 BDT	Masters	Science	Yes	Good	Pimary (1-5)	Pimary (1-5)	No	No	No	No	Yes	Yes	No	>5 hours	No	Yes	Yes	Yes	Yes	Yes	Yes	29	10	0	1	3	4	4	4	0	0	0	2	0	5	0	3	0	0	0	0	0	3	No
21	Male	Single	City	Joint	<25,000 BDT	1st year	Business	Yes	Good	No schooling	No schooling	No	No	No	No	No	No	No	4-5 hours	Yes	Yes	Yes	Yes	Yes	Yes	Yes	66	13	5	3	3	3	3	3	3	3	3	3	5	5	1	3	5	3	3	1	5	3	Yes
23	Male	Single	City	Joint	<25,000 BDT	4th year	Science	Yes	Good	Honours (above 12)	Secondary(6-10)	No	No	No	No	No	No	No	<2 hours	Yes	No	No	Yes	Yes	No	No	26	7	1	2	3	0	0	3	1	3	1	1	1	1	0	1	1	4	2	1	0	0	No
25	Male	Married	City	Joint	<25,000 BDT	Masters	Arts	Yes	Good	Pimary (1-5)	Pimary (1-5)	No	No	No	No	Yes	Yes	No	>5 hours	No	No	Yes	Yes	Yes	No	No	28	10	1	1	3	1	5	4	0	0	0	0	0	5	0	5	0	0	0	0	0	3	No
24	Female	Married	City	Nuclear	<25,000 BDT	4th year	Science	Moderate	Good	Honours (above 12)	Secondary(6-10)	No	No	Yes	No	No	No	No	4-5 hours	Yes	Yes	Yes	Yes	Yes	Yes	No	64	24	4	5	0	1	5	5	3	5	1	1	2	3	3	5	1	5	4	3	4	4	Yes
19	Female	Single	Town	Nuclear	25,000-50,000 BDT	1st year	Science	Yes	Good	Honours (above 12)	Honours (above 12)	No	No	No	No	No	No	No	4-5 hours	Yes	Yes	No	Yes	Yes	Yes	No	22	11	1	0	0	0	1	0	3	1	0	0	0	3	3	1	1	3	3	1	0	1	No
19	Female	Single	Town	Nuclear	25,000-50,000 BDT	1st year	Arts	Yes	Good	College(11-12)	College(11-12)	No	No	No	No	No	No	No	>5 hours	Yes	Yes	No	No	Yes	No	No	53	18	3	3	0	0	4	4	3	4	3	0	3	2	1	3	3	4	5	3	2	3	Yes
19	Male	Single	Town	Nuclear	25,000-50,000 BDT	1st year	Arts	Yes	Not applicable	Honours (above 12)	Honours (above 12)	Yes	No	No	No	No	No	No	2-3 hours	Yes	Yes	No	Yes	Yes	No	Yes	18	7	1	1	0	0	0	1	1	1	1	1	1	1	0	1	1	2	2	2	0	1	No
19	Female	Single	Town	Nuclear	<25,000 BDT	3rd year	Arts	Moderate	Not applicable	Secondary(6-10)	Secondary(6-10)	No	No	Yes	No	No	No	Yes	>5 hours	Yes	Yes	No	Yes	Yes	Yes	No	53	18	4	4	0	0	4	3	4	3	2	0	1	2	1	3	4	4	4	3	3	4	Yes
20	Female	Single	City	Nuclear	25,000-50,000 BDT	1st year	Science	Yes	Moderate	Honours (above 12)	Secondary(6-10)	No	Yes	Yes	No	No	No	No	>5 hours	Yes	Yes	No	Yes	Yes	Yes	Yes	42	8	5	5	4	0	1	3	3	4	0	2	0	0	1	0	0	3	4	3	0	4	No
20	Male	Single	City	Nuclear	25,000-50,000 BDT	1st year	Science	Moderate	Good	College(11-12)	Secondary(6-10)	No	No	No	No	No	No	No	>5 hours	Yes	Yes	No	Yes	Yes	No	No	47	18	4	3	0	0	4	5	0	5	0	0	1	1	1	3	2	4	5	2	4	3	No
20	Female	Single	Village	Nuclear	<25,000 BDT	1st year	Arts	Yes	Good	Honours (above 12)	College(11-12)	No	No	No	No	No	No	No	4-5 hours	Yes	Yes	No	Yes	Yes	Yes	No	58	22	4	4	2	2	5	3	4	3	3	3	0	3	3	3	0	3	2	4	4	3	Yes
20	Female	Single	City	Nuclear	<25,000 BDT	1st year	Arts	Yes	Good	Pimary (1-5)	Pimary (1-5)	Yes	Yes	No	No	No	No	No	2-3 hours	Yes	Yes	Yes	Yes	Yes	No	Yes	23	11	0	0	0	0	5	3	3	2	5	5	0	0	0	0	0	0	0	0	0	0	No
20	Female	Single	Town	Nuclear	25,000-50,000 BDT	1st year	Arts	Yes	Good	Honours (above 12)	Honours (above 12)	No	No	No	No	No	No	No	2-3 hours	Yes	Yes	No	Yes	No	No	Yes	29	18	3	1	0	0	0	1	5	3	0	0	0	0	0	1	3	3	3	0	3	3	No
20	Female	Single	City	Nuclear	25,000-50,000 BDT	1st year	Arts	No	Good	College(11-12)	Secondary(6-10)	No	Yes	No	No	No	No	Yes	>5 hours	Yes	Yes	No	Yes	No	Yes	No	47	24	1	3	5	3	1	3	0	0	0	1	3	5	2	3	0	3	5	3	4	2	No
21	Female	Single	City	Nuclear	25,000-50,000 BDT	2nd year	Engineering	Yes	Moderate	Honours (above 12)	College(11-12)	No	No	No	Yes	No	No	No	>5 hours	Yes	Yes	Yes	Yes	Yes	Yes	Yes	34	6	5	1	0	2	3	4	2	0	0	0	0	0	3	0	0	3	5	0	3	3	No
21	Female	Single	Town	Nuclear	<25,000 BDT	2nd year	Science	Moderate	Good	College(11-12)	College(11-12)	Yes	No	No	Yes	No	Yes	No	>5 hours	Yes	Yes	No	Yes	Yes	Yes	Yes	74	20	4	5	3	1	5	4	3	4	5	5	4	3	3	3	3	3	5	5	3	3	Yes
21	Male	Single	Town	Nuclear	<25,000 BDT	2nd year	Science	Moderate	Good	No schooling	No schooling	No	No	No	No	No	No	No	>5 hours	Yes	Yes	Yes	Yes	Yes	Yes	No	48	15	3	3	0	0	3	3	3	3	0	2	3	3	0	3	3	4	4	2	3	3	No
21	Male	Single	Village	Nuclear	<25,000 BDT	2nd year	Arts	Yes	Poor	Secondary(6-10)	Pimary (1-5)	No	Yes	No	No	Yes	Yes	Yes	>5 hours	No	Yes	Yes	Yes	Yes	Yes	Yes	51	14	4	3	4	0	2	5	4	4	2	2	2	3	2	5	1	1	2	0	1	4	Yes
21	Male	Single	City	Nuclear	<25,000 BDT	2nd year	Engineering	Moderate	Good	Secondary(6-10)	Secondary(6-10)	No	No	No	No	No	No	No	4-5 hours	No	Yes	No	Yes	Yes	No	No	62	22	5	5	0	0	4	5	3	5	2	0	1	3	2	3	2	5	5	3	4	5	Yes
21	Female	Single	City	Nuclear	<25,000 BDT	4th year	Arts	Yes	Good	College(11-12)	Secondary(6-10)	No	Yes	No	No	No	No	Yes	>5 hours	Yes	Yes	No	Yes	Yes	Yes	Yes	48	20	3	3	2	0	4	5	2	4	2	3	2	1	1	4	2	4	2	1	1	2	No
21	Male	Single	Village	Nuclear	<25,000 BDT	3rd year	Business	Yes	Good	Secondary(6-10)	No schooling	No	No	No	No	No	No	No	2-3 hours	Yes	Yes	No	Yes	Yes	Yes	No	38	16	3	4	0	0	3	4	2	4	0	0	0	0	0	1	1	4	3	3	3	3	No
21	Male	Single	Village	Nuclear	<25,000 BDT	2nd year	Arts	Yes	Good	Honours (above 12)	Honours (above 12)	No	No	No	No	Yes	No	No	4-5 hours	Yes	Yes	Yes	Yes	Yes	Yes	Yes	66	21	5	3	3	1	3	3	5	5	3	2	3	3	3	3	2	5	5	3	3	3	Yes
21	Male	Single	City	Nuclear	<25,000 BDT	3rd year	Arts	Moderate	Poor	College(11-12)	Secondary(6-10)	Yes	Yes	No	Yes	No	No	No	>5 hours	Yes	Yes	Yes	Yes	Yes	Yes	Yes	76	29	5	5	4	1	2	5	5	4	4	4	4	5	2	5	4	4	4	2	3	4	Yes
21	Male	Single	Village	Nuclear	<25,000 BDT	3rd year	Arts	Yes	Good	No schooling	No schooling	No	No	No	No	No	No	No	2-3 hours	No	No	No	No	No	No	No	45	22	1	0	1	1	0	5	3	3	5	2	4	4	5	0	2	2	4	3	0	0	No
22	Female	Single	City	Nuclear	25,000-50,000 BDT	3rd year	Arts	Yes	Good	Honours (above 12)	Secondary(6-10)	Yes	No	No	No	No	No	No	4-5 hours	Yes	Yes	Yes	Yes	Yes	No	Yes	9	17	3	0	0	0	0	3	0	0	0	0	0	0	0	0	0	0	0	3	0	0	No
22	Female	Single	City	Nuclear	<25,000 BDT	3rd year	Business	Moderate	Good	Honours (above 12)	College(11-12)	No	No	No	No	No	No	No	>5 hours	Yes	Yes	Yes	Yes	Yes	No	Yes	20	6	3	1	3	0	1	1	0	0	0	0	1	0	0	5	0	0	0	0	5	0	No
22	Male	Single	Village	Nuclear	<25,000 BDT	3rd year	Arts	No	Good	College(11-12)	Secondary(6-10)	No	No	No	Yes	Yes	Yes	Yes	>5 hours	Yes	Yes	No	Yes	Yes	Yes	Yes	32	14	2	0	4	3	0	1	3	1	1	1	1	4	1	1	1	1	1	1	1	4	No
22	Male	Single	Village	Nuclear	<25,000 BDT	Masters	Science	Yes	Good	Honours (above 12)	College(11-12)	No	No	No	No	No	No	No	2-3 hours	No	Yes	No	Yes	No	No	Yes	32	10	2	3	4	0	0	1	2	1	1	0	1	1	0	3	2	2	3	2	1	3	No
22	Female	Single	City	Nuclear	25,000-50,000 BDT	3rd year	Science	Yes	Moderate	Honours (above 12)	College(11-12)	No	Yes	No	No	No	No	No	>5 hours	Yes	Yes	Yes	Yes	Yes	No	Yes	27	8	3	0	0	0	3	1	4	3	0	0	0	5	0	3	0	3	0	1	0	1	No
22	Male	Single	Town	Nuclear	<25,000 BDT	3rd year	Science	No	Good	Honours (above 12)	Secondary(6-10)	No	No	No	No	No	No	No	2-3 hours	Yes	Yes	Yes	Yes	Yes	Yes	No	25	11	3	1	0	0	0	5	2	1	1	1	1	1	1	0	0	5	3	0	0	0	No
22	Male	Single	City	Nuclear	<25,000 BDT	3rd year	Business	Yes	Good	College(11-12)	Secondary(6-10)	No	Yes	No	No	Yes	No	No	>5 hours	Yes	Yes	No	Yes	Yes	Yes	No	40	13	4	3	3	0	1	2	2	3	1	1	1	2	2	3	2	3	3	2	1	1	No
22	Female	Single	Village	Nuclear	<25,000 BDT	3rd year	Science	Moderate	Good	Honours (above 12)	Honours (above 12)	No	No	Yes	No	No	No	No	4-5 hours	Yes	Yes	Yes	No	Yes	Yes	No	29	6	4	3	0	0	0	4	4	5	0	0	0	1	0	0	0	4	4	0	0	0	No
22	Female	Single	Village	Nuclear	<25,000 BDT	3rd year	Science	Moderate	Good	Honours (above 12)	Honours (above 12)	No	No	Yes	No	No	No	No	4-5 hours	Yes	Yes	Yes	No	Yes	Yes	No	29	6	4	3	0	0	0	4	4	5	0	0	0	1	0	0	0	4	4	0	0	0	No
22	Female	Single	City	Nuclear	<25,000 BDT	2nd year	Science	Yes	Good	College(11-12)	Secondary(6-10)	No	No	No	No	No	No	No	>5 hours	Yes	Yes	No	Yes	Yes	Yes	No	31	18	2	4	3	0	0	3	5	4	0	0	0	2	0	0	0	3	5	0	0	0	No
22	Male	Single	Village	Nuclear	<25,000 BDT	2nd year	Arts	Yes	Good	College(11-12)	Secondary(6-10)	No	Yes	No	No	No	No	No	4-5 hours	Yes	Yes	No	Yes	Yes	Yes	No	68	20	5	3	5	1	3	5	3	4	3	3	3	3	1	5	3	5	4	3	3	3	Yes
22	Female	Single	City	Nuclear	<25,000 BDT	3rd year	Science	Moderate	Moderate	Honours (above 12)	Secondary(6-10)	No	No	No	No	No	No	No	>5 hours	Yes	Yes	No	Yes	Yes	Yes	Yes	62	21	5	4	0	0	5	3	3	3	3	0	3	4	3	3	3	4	4	4	4	4	Yes
22	Male	Single	Village	Nuclear	25,000-50,000 BDT	4th year	Business	Yes	Moderate	Secondary(6-10)	College(11-12)	No	No	No	No	No	No	Yes	4-5 hours	No	No	No	No	No	No	No	48	14	0	3	1	4	2	3	3	3	3	1	3	3	3	3	3	2	2	2	2	2	No
22	Female	Single	Town	Nuclear	<25,000 BDT	4th year	Business	Moderate	Good	Honours (above 12)	Secondary(6-10)	No	No	No	No	No	No	No	4-5 hours	Yes	Yes	Yes	Yes	Yes	No	No	42	13	5	4	0	0	4	5	1	0	1	3	0	3	2	0	3	3	2	0	3	3	No
22	Male	In a Relationship	Village	Nuclear	<25,000 BDT	2nd year	Arts	Yes	Good	Pimary (1-5)	Pimary (1-5)	Yes	No	No	No	No	No	Yes	>5 hours	Yes	Yes	Yes	Yes	Yes	No	No	63	19	5	3	2	1	5	2	5	2	2	1	1	5	3	5	4	5	3	2	2	5	Yes
22	Female	Single	Town	Nuclear	<25,000 BDT	3rd year	Business	Yes	Good	Pimary (1-5)	Pimary (1-5)	No	No	No	No	No	No	No	2-3 hours	Yes	No	No	Yes	No	No	No	15	11	2	0	0	0	1	1	2	3	0	0	1	1	1	1	0	1	1	0	0	0	No
22	Female	Single	City	Nuclear	25,000-50,000 BDT	3rd year	Arts	Yes	Good	Secondary(6-10)	Secondary(6-10)	No	No	No	No	No	No	No	4-5 hours	No	Yes	No	Yes	Yes	Yes	No	75	19	5	5	3	2	3	5	5	3	0	2	3	5	3	5	3	5	5	5	3	5	Yes
22	Female	Single	City	Nuclear	<25,000 BDT	3rd year	Business	Yes	Good	Honours (above 12)	College(11-12)	No	No	No	No	No	No	No	4-5 hours	Yes	Yes	No	Yes	Yes	No	Yes	12	6	0	0	0	0	1	0	2	0	1	0	1	2	0	0	0	3	1	1	0	0	No
23	Male	Single	Town	Nuclear	<25,000 BDT	4th year	Business	Yes	Good	College(11-12)	Secondary(6-10)	Yes	No	No	No	No	No	No	2-3 hours	Yes	Yes	No	Yes	Yes	No	No	40	19	2	2	1	3	3	3	3	2	2	1	3	1	1	2	3	1	2	2	1	2	No
23	Female	Single	Village	Nuclear	<25,000 BDT	4th year	Science	Yes	Good	Honours (above 12)	Honours (above 12)	No	No	No	No	No	No	No	<2 hours	Yes	No	No	No	No	No	No	0	6	0	0	0	0	0	0	0	0	0	0	0	0	0	0	0	0	0	0	0	0	No
23	Male	Single	City	Nuclear	<25,000 BDT	1st year	Arts	Yes	Good	Secondary(6-10)	Secondary(6-10)	No	No	No	No	No	No	No	2-3 hours	Yes	Yes	No	Yes	Yes	No	No	5	13	3	0	0	0	0	0	0	0	0	1	0	0	0	0	0	1	0	0	0	0	No
23	Female	Single	City	Nuclear	25,000-50,000 BDT	3rd year	Engineering	Yes	Good	Honours (above 12)	Honours (above 12)	No	No	No	No	No	No	No	<2 hours	Yes	Yes	No	Yes	Yes	No	Yes	34	13	3	3	2	1	1	1	2	1	1	4	3	1	1	1	1	1	2	1	1	3	No
23	Female	Single	Village	Nuclear	<25,000 BDT	Masters	Arts	Yes	Good	Honours (above 12)	Secondary(6-10)	No	Yes	No	No	No	No	Yes	2-3 hours	Yes	Yes	No	Yes	Yes	Yes	No	44	10	5	3	5	0	1	1	5	1	0	0	1	1	4	2	2	1	5	3	3	1	No
23	Female	Single	City	Nuclear	<25,000 BDT	3rd year	Business	Yes	Good	College(11-12)	Secondary(6-10)	No	No	No	No	No	No	No	2-3 hours	Yes	Yes	No	Yes	Yes	No	Yes	28	15	2	2	0	0	1	3	4	4	0	0	0	2	0	3	1	3	3	0	0	0	No
23	Female	Single	Town	Nuclear	<25,000 BDT	Masters	Arts	Moderate	Moderate	Secondary(6-10)	Secondary(6-10)	Yes	No	No	Yes	No	No	No	<2 hours	Yes	No	No	Yes	Yes	No	No	40	12	3	3	3	0	3	3	2	3	0	1	0	3	2	0	3	3	3	1	1	3	No
23	Female	Single	Village	Nuclear	<25,000 BDT	3rd year	Business	Yes	Good	Honours (above 12)	Honours (above 12)	No	Yes	Yes	No	No	No	No	2-3 hours	Yes	Yes	No	Yes	Yes	Yes	Yes	39	12	3	4	2	0	3	3	3	3	0	1	1	1	3	3	3	2	2	1	1	0	No
23	Male	Single	Town	Nuclear	25,000-50,000 BDT	3rd year	Business	Yes	Good	Pimary (1-5)	Pimary (1-5)	No	No	No	No	Yes	No	No	4-5 hours	Yes	Yes	No	Yes	Yes	Yes	No	41	16	0	2	2	1	3	3	3	3	2	0	1	1	2	1	2	3	3	3	4	2	No
23	Male	Single	City	Nuclear	<25,000 BDT	3rd year	Business	Yes	Good	Pimary (1-5)	Secondary(6-10)	No	No	No	No	No	No	No	<2 hours	Yes	Yes	No	Yes	Yes	No	Yes	31	12	2	2	2	1	1	1	2	2	1	2	1	2	1	2	0	2	2	1	2	2	No
23	Male	In a Relationship	Town	Nuclear	25,000-50,000 BDT	4th year	Engineering	Moderate	Poor	Honours (above 12)	Honours (above 12)	No	No	No	No	Yes	Yes	No	>5 hours	No	Yes	No	Yes	Yes	Yes	Yes	83	26	5	4	3	5	2	5	4	5	3	4	5	4	2	5	4	5	4	4	5	5	Yes
24	Female	Single	Town	Nuclear	<25,000 BDT	Masters	Science	Yes	Good	College(11-12)	College(11-12)	No	No	No	No	No	No	No	>5 hours	Yes	Yes	No	Yes	Yes	Yes	No	50	14	5	4	0	0	4	3	3	3	2	1	0	2	3	4	3	3	4	2	2	2	Yes
24	Female	Single	City	Nuclear	<25,000 BDT	Masters	Science	Yes	Good	Secondary(6-10)	Pimary (1-5)	No	No	No	No	No	No	No	4-5 hours	Yes	Yes	Yes	Yes	Yes	Yes	Yes	40	19	3	2	1	0	3	4	3	3	0	1	0	1	5	4	0	3	3	0	3	1	No
24	Female	Single	City	Nuclear	<25,000 BDT	2nd year	Business	Yes	Good	College(11-12)	Secondary(6-10)	No	Yes	No	No	No	No	No	<2 hours	Yes	Yes	Yes	Yes	No	Yes	No	5	10	5	0	0	0	0	0	0	0	0	0	0	0	0	0	0	0	0	0	0	0	No
24	Female	Single	Village	Nuclear	<25,000 BDT	4th year	Science	Yes	Good	Pimary (1-5)	Secondary(6-10)	No	No	No	No	No	No	No	2-3 hours	Yes	Yes	No	Yes	Yes	Yes	Yes	31	13	3	2	0	0	1	3	2	3	0	0	1	2	0	3	2	4	2	0	3	0	No
24	Female	Single	Village	Nuclear	<25,000 BDT	4th year	Science	Moderate	Good	Secondary(6-10)	Secondary(6-10)	No	No	Yes	No	No	No	No	2-3 hours	Yes	Yes	No	Yes	Yes	Yes	No	32	18	4	3	0	0	0	3	2	2	0	0	0	0	2	2	2	4	4	2	0	2	No
24	Male	Single	Town	Nuclear	<25,000 BDT	4th year	Business	Yes	Good	Secondary(6-10)	Secondary(6-10)	No	Yes	No	No	No	No	No	4-5 hours	Yes	Yes	No	Yes	Yes	Yes	Yes	31	11	3	1	0	0	1	1	1	3	1	3	1	1	1	3	1	3	3	1	1	2	No
24	Female	In a Relationship	City	Nuclear	<25,000 BDT	4th year	Science	No	Good	College(11-12)	Secondary(6-10)	No	No	No	No	No	No	No	2-3 hours	Yes	Yes	No	Yes	Yes	Yes	Yes	0	6	0	0	0	0	0	0	0	0	0	0	0	0	0	0	0	0	0	0	0	0	No
25	Male	Single	Town	Nuclear	25,000-50,000 BDT	Masters	Science	Moderate	Good	Honours (above 12)	Secondary(6-10)	Yes	Yes	Yes	Yes	No	No	No	>5 hours	No	Yes	Yes	Yes	Yes	Yes	No	78	13	4	5	5	2	3	5	5	5	5	5	2	2	2	5	3	4	5	3	4	4	Yes
25	Male	Single	City	Nuclear	25,000-50,000 BDT	4th year	Engineering	No	Good	Honours (above 12)	College(11-12)	No	Yes	No	No	No	No	No	>5 hours	No	Yes	Yes	No	No	No	No	31	9	4	2	3	1	1	2	2	1	1	1	1	3	1	1	1	2	1	1	1	1	No
25	Male	Single	City	Nuclear	<25,000 BDT	Masters	Business	Moderate	Good	College(11-12)	College(11-12)	No	No	No	No	Yes	No	Yes	<2 hours	Yes	Yes	No	Yes	Yes	Yes	Yes	35	11	2	1	0	0	0	4	1	1	1	1	2	1	1	3	3	4	2	3	0	5	No
25	Female	In a Relationship	City	Nuclear	<25,000 BDT	Masters	Arts	No	Good	College(11-12)	Secondary(6-10)	No	No	No	No	No	No	No	>5 hours	Yes	Yes	No	Yes	Yes	No	Yes	63	20	5	4	3	0	4	1	5	3	2	3	2	5	4	1	3	5	4	1	4	4	Yes
27	Male	Single	Village	Nuclear	<25,000 BDT	Masters	Arts	Yes	Good	Secondary(6-10)	Pimary (1-5)	No	No	No	No	No	No	No	2-3 hours	Yes	Yes	No	Yes	Yes	No	No	52	17	4	3	0	2	2	2	3	3	3	3	2	2	2	3	3	4	4	2	3	2	Yes
20	Male	Single	Village	Joint	25,000-50,000 BDT	1st year	Arts	Yes	Good	Honours (above 12)	Secondary(6-10)	No	No	No	No	No	No	No	>5 hours	Yes	Yes	No	Yes	Yes	No	No	47	18	4	4	0	0	3	3	4	3	2	1	1	0	2	4	3	4	5	1	0	3	No
21	Male	Single	Town	Joint	<25,000 BDT	2nd year	Science	Yes	Good	Honours (above 12)	College(11-12)	No	No	No	No	No	No	No	<2 hours	Yes	Yes	Yes	Yes	Yes	Yes	No	24	11	2	1	0	0	0	1	4	3	0	0	1	1	4	0	0	3	1	1	0	2	No
21	Male	In a Relationship	Town	Joint	<25,000 BDT	1st year	Science	Moderate	Good	Pimary (1-5)	Secondary(6-10)	No	Yes	No	No	No	No	No	4-5 hours	Yes	Yes	No	Yes	Yes	Yes	Yes	21	6	0	1	2	1	3	1	1	1	0	1	0	2	0	1	0	3	3	1	0	0	No
21	Male	In a Relationship	Town	Joint	<25,000 BDT	3rd year	Science	Yes	Good	Secondary(6-10)	Secondary(6-10)	No	No	No	No	No	No	No	4-5 hours	Yes	Yes	No	Yes	Yes	Yes	Yes	34	12	1	1	0	0	2	1	3	2	2	1	3	3	1	1	0	3	3	3	1	3	No
21	Male	Single	City	Joint	25,000-50,000 BDT	4th year	Science	Yes	Good	Honours (above 12)	College(11-12)	No	Yes	No	No	Yes	No	No	<2 hours	Yes	Yes	Yes	Yes	No	No	Yes	6	10	0	0	1	0	0	0	0	0	0	2	1	0	0	0	0	1	0	0	1	0	No
21	Female	Single	Village	Joint	<25,000 BDT	4th year	Business	Yes	Good	College(11-12)	Secondary(6-10)	No	No	No	No	No	No	No	2-3 hours	Yes	Yes	No	Yes	Yes	No	No	22	8	2	1	0	1	3	1	2	1	0	0	0	3	0	3	1	3	1	0	0	0	No
22	Male	Single	City	Joint	25,000-50,000 BDT	3rd year	Arts	Yes	Good	Honours (above 12)	College(11-12)	Yes	No	No	No	No	No	No	2-3 hours	Yes	Yes	No	Yes	Yes	Yes	Yes	30	10	3	3	5	3	0	0	0	3	0	3	0	1	0	0	2	3	1	1	2	0	No
22	Female	Single	City	Joint	<25,000 BDT	3rd year	Business	Moderate	Good	Honours (above 12)	Honours (above 12)	No	No	No	No	No	No	No	2-3 hours	Yes	Yes	No	Yes	Yes	Yes	Yes	50	20	1	2	2	3	3	3	5	3	3	3	0	1	1	3	2	3	3	3	3	3	Yes
22	Male	Single	Village	Joint	<25,000 BDT	4th year	Engineering	Yes	Good	No schooling	No schooling	No	No	No	No	No	No	No	4-5 hours	Yes	Yes	No	Yes	Yes	No	No	38	14	3	1	0	1	1	3	4	2	1	1	3	2	2	1	2	3	2	1	2	3	No
23	Male	Single	City	Joint	<25,000 BDT	3rd year	Science	Moderate	Moderate	Honours (above 12)	College(11-12)	No	No	No	No	Yes	No	Yes	4-5 hours	Yes	Yes	Yes	Yes	Yes	Yes	No	72	18	4	4	2	2	3	4	2	5	4	4	4	4	4	5	4	3	4	3	4	3	Yes
24	Male	Single	Town	Joint	25,000-50,000 BDT	Masters	Science	Yes	Good	Secondary(6-10)	Pimary (1-5)	No	No	No	No	Yes	No	No	>5 hours	Yes	Yes	No	Yes	Yes	Yes	Yes	59	18	4	3	0	0	1	4	4	3	3	3	2	5	2	4	5	4	4	2	3	3	Yes
24	Female	In a Relationship	Village	Joint	<25,000 BDT	Masters	Arts	No	Moderate	Secondary(6-10)	Secondary(6-10)	Yes	Yes	Yes	No	No	No	No	<2 hours	Yes	Yes	No	Yes	Yes	Yes	No	39	15	3	4	2	1	1	3	2	3	0	3	0	1	2	2	1	3	3	2	2	1	No
24	Male	Single	Village	Joint	<25,000 BDT	Masters	Arts	Yes	Moderate	Secondary(6-10)	Secondary(6-10)	No	Yes	Yes	Yes	Yes	Yes	Yes	4-5 hours	No	Yes	No	Yes	Yes	No	No	88	26	5	5	0	5	5	5	5	5	5	4	4	4	4	4	4	5	5	5	5	4	Yes
25	Female	In a Relationship	Village	Joint	<25,000 BDT	4th year	Arts	Yes	Good	Pimary (1-5)	Secondary(6-10)	No	Yes	No	No	No	No	No	<2 hours	Yes	Yes	No	Yes	Yes	Yes	No	44	16	4	3	3	0	2	2	0	3	3	1	0	4	0	3	5	4	2	0	2	3	No
26	Female	Married	City	Joint	25,000-50,000 BDT	Masters	Arts	Yes	Good	Honours (above 12)	Secondary(6-10)	No	No	No	No	No	No	No	4-5 hours	No	Yes	No	Yes	Yes	No	Yes	17	12	5	3	1	0	0	3	2	3	0	0	0	0	0	0	0	0	0	0	0	0	No
28	Male	Single	Village	Joint	<25,000 BDT	Masters	Arts	Yes	Good	Pimary (1-5)	Pimary (1-5)	No	Yes	No	No	No	No	No	<2 hours	Yes	Yes	No	Yes	Yes	No	No	20	15	4	0	0	0	0	0	3	0	0	3	0	3	0	3	0	3	0	0	0	1	No
21	Female	Single	City	Joint	<25,000 BDT	3rd year	Science	Moderate	Not applicable	College(11-12)	College(11-12)	No	No	No	Yes	No	No	Yes	4-5 hours	Yes	Yes	No	Yes	Yes	Yes	Yes	23	12	0	3	5	0	3	3	0	3	0	0	0	3	3	0	0	0	0	0	0	0	No
23	Male	Single	City	Nuclear	25,000-50,000 BDT	4th year	Science	Moderate	Good	Honours (above 12)	College(11-12)	No	No	No	No	No	No	No	>5 hours	Yes	Yes	Yes	Yes	Yes	Yes	Yes	20	10	2	3	3	1	3	2	2	2	0	0	0	0	0	0	0	1	1	0	0	0	No
24	Male	Single	Town	Nuclear	<25,000 BDT	4th year	Science	Yes	Good	Honours (above 12)	Secondary(6-10)	No	No	No	No	No	No	No	4-5 hours	Yes	Yes	No	Yes	Yes	Yes	Yes	44	17	4	3	2	0	4	3	1	2	1	1	1	4	0	0	3	5	4	2	1	3	No
23	Male	Single	Village	Joint	25,000-50,000 BDT	3rd year	Business	Yes	Good	Secondary(6-10)	Pimary (1-5)	Yes	No	No	No	No	No	No	2-3 hours	No	Yes	No	Yes	Yes	Yes	No	31	10	0	0	1	1	1	1	4	4	1	2	1	3	0	3	0	4	1	0	0	4	No
24	Male	Single	City	Joint	25,000-50,000 BDT	4th year	Business	Moderate	Good	Honours (above 12)	College(11-12)	No	No	No	No	No	No	No	>5 hours	Yes	Yes	No	Yes	Yes	Yes	Yes	39	17	4	3	3	0	2	2	3	3	1	2	1	1	2	2	1	3	3	1	1	1	No
21	Female	Single	Village	Nuclear	25,000-50,000 BDT	2nd year	Science	Yes	Good	Honours (above 12)	College(11-12)	No	No	Yes	No	No	No	No	2-3 hours	Yes	No	No	No	No	No	No	36	16	3	0	0	0	0	0	3	3	3	3	0	3	3	3	3	3	3	0	3	0	No
22	Male	In a Relationship	Town	Nuclear	25,000-50,000 BDT	3rd year	Science	Moderate	Good	College(11-12)	College(11-12)	No	Yes	No	Yes	No	No	Yes	>5 hours	Yes	Yes	Yes	Yes	Yes	Yes	No	59	22	4	4	4	1	4	4	2	4	3	2	1	1	3	4	3	4	4	2	2	3	Yes
23	Female	Single	Village	Nuclear	<25,000 BDT	Masters	Science	Yes	Good	College(11-12)	Secondary(6-10)	No	No	No	No	No	No	Yes	4-5 hours	Yes	Yes	No	Yes	Yes	Yes	Yes	38	16	3	2	0	0	3	4	2	3	2	1	1	3	3	2	0	3	4	1	0	1	No
24	Female	Single	Town	Nuclear	25,000-50,000 BDT	4th year	Science	Yes	Good	Honours (above 12)	Honours (above 12)	No	Yes	No	No	No	No	No	>5 hours	Yes	Yes	No	Yes	Yes	Yes	Yes	55	18	4	3	4	0	3	3	4	3	1	1	1	4	3	3	3	5	3	2	3	2	Yes
24	Female	Single	Town	Nuclear	25,000-50,000 BDT	4th year	Science	Yes	Good	Honours (above 12)	Honours (above 12)	No	Yes	No	No	No	No	No	>5 hours	Yes	Yes	No	Yes	Yes	Yes	Yes	55	18	4	3	4	0	3	3	4	3	1	1	1	4	3	3	3	5	3	2	3	2	Yes
25	Male	In a Relationship	Town	Nuclear	<25,000 BDT	4th year	Science	Yes	Good	College(11-12)	College(11-12)	Yes	No	No	No	Yes	No	No	2-3 hours	Yes	No	No	Yes	Yes	No	No	54	20	2	3	3	0	0	3	0	3	3	3	3	4	3	3	4	3	4	3	3	4	Yes
26	Male	In a Relationship	City	Nuclear	25,000-50,000 BDT	4th year	Business	Moderate	Moderate	Secondary(6-10)	No schooling	No	No	No	No	No	No	Yes	<2 hours	Yes	No	Yes	No	No	Yes	No	32	20	3	2	2	5	2	1	0	0	0	0	0	0	0	4	5	3	2	1	2	0	No
26	Male	In a Relationship	Town	Nuclear	25,000-50,000 BDT	Masters	Arts	Yes	Moderate	Honours (above 12)	Honours (above 12)	No	Yes	No	No	Yes	Yes	No	4-5 hours	Yes	Yes	Yes	Yes	Yes	Yes	Yes	79	25	4	5	4	3	5	4	3	4	4	4	3	4	4	3	4	4	4	4	4	5	Yes
21	Male	Single	City	Nuclear	25,000-50,000 BDT	2nd year	Business	Yes	Good	Honours (above 12)	Honours (above 12)	No	No	No	Yes	Yes	Yes	No	>5 hours	Yes	Yes	Yes	Yes	Yes	Yes	No	34	8	3	3	4	1	0	5	1	3	0	2	1	0	1	4	0	1	1	0	4	0	No
22	Female	Single	Town	Nuclear	25,000-50,000 BDT	3rd year	Engineering	Yes	Good	Honours (above 12)	College(11-12)	No	No	Yes	Yes	No	No	No	<2 hours	Yes	Yes	No	Yes	Yes	No	No	39	14	3	3	1	0	2	3	3	3	2	0	1	1	2	2	2	2	3	2	2	2	No
23	Male	Single	Town	Nuclear	25,000-50,000 BDT	4th year	Business	Yes	Good	Honours (above 12)	Honours (above 12)	No	Yes	No	No	Yes	No	No	2-3 hours	Yes	Yes	No	Yes	Yes	Yes	Yes	51	17	3	1	2	0	3	2	4	3	2	3	2	4	3	2	2	4	3	2	2	4	Yes
23	Female	Single	Town	Nuclear	25,000-50,000 BDT	3rd year	Science	Moderate	Moderate	College(11-12)	Secondary(6-10)	No	No	No	No	No	No	No	>5 hours	No	Yes	Yes	Yes	Yes	Yes	Yes	81	22	3	3	5	3	4	3	5	5	5	4	5	5	5	5	4	3	3	4	4	3	Yes
24	Male	Single	Village	Nuclear	25,000-50,000 BDT	4th year	Arts	Moderate	Good	Pimary (1-5)	Pimary (1-5)	No	No	No	No	No	No	No	2-3 hours	Yes	Yes	No	Yes	Yes	No	Yes	0	12	0	0	0	0	0	0	0	0	0	0	0	0	0	0	0	0	0	0	0	0	No
24	Male	In a Relationship	City	Nuclear	25,000-50,000 BDT	4th year	Engineering	Moderate	Good	Pimary (1-5)	No schooling	No	No	No	No	No	No	No	>5 hours	Yes	Yes	Yes	Yes	Yes	Yes	Yes	50	19	4	3	1	0	3	2	5	2	0	1	1	5	4	1	0	5	4	5	2	2	Yes
25	Female	In a Relationship	Village	Nuclear	25,000-50,000 BDT	4th year	Arts	Yes	Good	Pimary (1-5)	Secondary(6-10)	No	No	No	No	No	No	No	2-3 hours	Yes	Yes	No	Yes	Yes	Yes	No	51	17	3	3	3	0	3	3	2	3	3	1	2	4	2	3	3	3	2	3	2	3	Yes
23	Male	Single	Village	Joint	25,000-50,000 BDT	4th year	Arts	Yes	Good	No schooling	No schooling	No	Yes	Yes	No	No	No	No	>5 hours	Yes	Yes	Yes	Yes	Yes	Yes	No	39	6	3	3	5	1	3	3	4	2	2	1	0	0	0	2	1	4	3	2	0	0	No
22	Female	Single	Village	Nuclear	<25,000 BDT	3rd year	Arts	Yes	Good	Secondary(6-10)	Pimary (1-5)	No	No	No	No	No	No	No	4-5 hours	Yes	Yes	Yes	Yes	Yes	Yes	No	56	19	4	3	0	0	2	3	5	4	3	0	0	2	1	4	3	5	4	4	5	4	Yes
20	Male	Single	Village	Joint	25,000-50,000 BDT	2nd year	Science	Moderate	Good	College(11-12)	Secondary(6-10)	No	No	No	No	No	Yes	No	>5 hours	Yes	Yes	Yes	Yes	Yes	No	No	72	18	5	4	5	3	3	5	5	4	4	2	2	2	3	2	2	4	5	2	5	5	Yes
18	Male	Single	Village	Nuclear	25,000-50,000 BDT	1st year	Science	Yes	Good	Honours (above 12)	College(11-12)	No	Yes	No	No	No	No	No	2-3 hours	Yes	Yes	Yes	Yes	Yes	Yes	No	21	12	4	2	4	3	1	0	4	0	0	0	0	1	0	1	0	0	0	0	0	1	No
19	Female	Single	City	Nuclear	25,000-50,000 BDT	Masters	Science	Yes	Good	Honours (above 12)	College(11-12)	No	No	No	No	No	No	No	4-5 hours	Yes	Yes	No	Yes	Yes	Yes	Yes	23	8	3	0	0	0	3	0	0	0	0	3	0	1	3	2	0	4	1	2	0	1	No
19	Female	Single	City	Nuclear	25,000-50,000 BDT	1st year	Science	Yes	Good	Honours (above 12)	Honours (above 12)	No	No	No	No	No	No	No	<2 hours	Yes	Yes	No	Yes	Yes	No	No	4	6	1	1	2	0	0	0	0	0	0	0	0	0	0	0	0	0	0	0	0	0	No
19	Female	Single	Town	Nuclear	25,000-50,000 BDT	1st year	Arts	Yes	Good	Honours (above 12)	College(11-12)	No	No	No	No	No	No	No	2-3 hours	Yes	Yes	Yes	Yes	Yes	Yes	Yes	23	10	1	1	1	0	2	3	1	3	0	0	0	2	0	3	0	3	3	0	0	0	No
20	Female	Single	City	Nuclear	25,000-50,000 BDT	1st year	Arts	Yes	Good	Honours (above 12)	Secondary(6-10)	No	No	No	No	No	No	Yes	4-5 hours	Yes	Yes	No	Yes	Yes	No	Yes	40	14	3	2	2	0	2	2	3	1	2	1	1	1	3	3	3	4	2	2	1	2	No
20	Female	Single	City	Nuclear	25,000-50,000 BDT	1st year	Science	Yes	Good	Honours (above 12)	Honours (above 12)	No	No	No	No	No	No	No	4-5 hours	Yes	Yes	No	Yes	Yes	Yes	No	12	10	4	2	0	1	0	0	3	0	0	0	0	0	1	0	0	1	0	0	0	0	No
20	Female	Single	Town	Nuclear	25,000-50,000 BDT	1st year	Science	Yes	Good	Honours (above 12)	Honours (above 12)	No	Yes	No	No	No	No	No	>5 hours	No	Yes	No	Yes	Yes	Yes	No	51	15	4	1	3	0	4	3	4	5	0	1	0	3	1	0	5	5	4	1	3	4	Yes
20	Female	Single	Village	Nuclear	25,000-50,000 BDT	1st year	Business	Yes	Good	College(11-12)	College(11-12)	Yes	No	No	No	No	No	No	2-3 hours	Yes	Yes	No	Yes	No	Yes	No	36	15	1	0	0	2	0	0	5	3	1	2	3	1	3	0	1	3	3	3	2	3	No
20	Female	Single	Village	Nuclear	25,000-50,000 BDT	2nd year	Business	Yes	Good	Honours (above 12)	College(11-12)	No	No	Yes	Yes	No	No	No	>5 hours	No	Yes	Yes	Yes	Yes	Yes	Yes	38	8	3	3	1	0	3	3	3	3	0	1	0	1	2	3	1	3	3	3	0	2	No
20	Male	Single	City	Nuclear	25,000-50,000 BDT	1st year	Business	Moderate	Poor	Honours (above 12)	Honours (above 12)	No	Yes	No	Yes	Yes	No	Yes	2-3 hours	Yes	Yes	No	Yes	No	Yes	No	41	15	2	3	3	0	0	3	3	3	2	3	0	0	2	5	3	3	0	3	0	3	No
21	Male	Single	City	Nuclear	25,000-50,000 BDT	3rd year	Science	Yes	Good	Honours (above 12)	College(11-12)	No	No	No	No	No	No	Yes	4-5 hours	Yes	Yes	No	No	Yes	No	Yes	51	17	4	4	2	2	3	2	4	4	1	0	2	1	2	4	3	4	3	2	4	0	Yes
21	Male	Single	Town	Nuclear	25,000-50,000 BDT	3rd year	Science	Yes	Good	Honours (above 12)	Secondary(6-10)	No	Yes	No	No	No	No	No	>5 hours	Yes	Yes	No	Yes	Yes	No	No	75	22	4	4	4	1	3	4	5	4	4	1	4	5	2	5	5	5	5	3	4	3	Yes
21	Female	Married	City	Nuclear	<25,000 BDT	3rd year	Business	Yes	Good	College(11-12)	Secondary(6-10)	No	No	No	Yes	No	No	No	2-3 hours	Yes	Yes	No	Yes	Yes	Yes	No	49	18	4	1	1	0	4	0	4	4	0	3	0	0	4	4	3	4	3	5	2	3	No
21	Male	Single	Town	Nuclear	25,000-50,000 BDT	1st year	Arts	Yes	Good	Honours (above 12)	Honours (above 12)	No	No	No	No	No	No	No	4-5 hours	Yes	Yes	No	Yes	Yes	No	No	58	23	4	4	0	0	3	3	4	4	0	0	4	4	3	4	4	4	4	1	4	4	Yes
21	Male	Single	Town	Nuclear	25,000-50,000 BDT	3rd year	Engineering	Yes	Good	Honours (above 12)	Honours (above 12)	No	No	No	No	Yes	No	No	>5 hours	No	No	Yes	Yes	Yes	Yes	Yes	0	6	0	0	0	0	0	0	0	0	0	0	0	0	0	0	0	0	0	0	0	0	No
21	Female	Single	City	Nuclear	25,000-50,000 BDT	2nd year	Arts	Moderate	Good	Honours (above 12)	Honours (above 12)	No	Yes	No	No	No	No	No	>5 hours	Yes	Yes	No	Yes	Yes	No	No	43	16	3	3	0	0	3	4	3	1	2	1	1	3	4	3	2	3	3	1	1	2	No
21	Male	Single	City	Nuclear	25,000-50,000 BDT	3rd year	Science	Moderate	Good	Honours (above 12)	Honours (above 12)	No	Yes	No	No	No	Yes	No	4-5 hours	Yes	Yes	No	Yes	Yes	No	No	77	26	3	4	3	2	3	4	5	4	3	3	4	5	5	5	5	4	4	4	3	4	Yes
21	Female	Single	Town	Nuclear	25,000-50,000 BDT	3rd year	Science	Moderate	Good	Honours (above 12)	College(11-12)	No	No	Yes	Yes	No	No	No	>5 hours	No	Yes	No	Yes	Yes	Yes	Yes	65	23	5	4	0	0	3	5	4	4	1	3	3	3	1	5	4	5	5	3	3	4	Yes
21	Female	Single	City	Nuclear	25,000-50,000 BDT	4th year	Engineering	Yes	Good	Honours (above 12)	Honours (above 12)	No	No	No	No	No	No	No	>5 hours	Yes	Yes	Yes	Yes	Yes	No	Yes	57	18	5	5	3	0	5	5	5	5	0	0	5	3	2	1	0	5	5	0	3	0	Yes
22	Male	Single	Town	Nuclear	25,000-50,000 BDT	4th year	Engineering	Yes	Good	Honours (above 12)	Honours (above 12)	No	No	No	No	No	No	No	>5 hours	Yes	Yes	Yes	Yes	Yes	Yes	Yes	62	18	3	3	2	0	3	3	5	5	3	0	3	2	3	5	3	5	5	5	1	3	Yes
22	Male	Single	City	Nuclear	25,000-50,000 BDT	3rd year	Science	Moderate	Good	Honours (above 12)	College(11-12)	No	No	Yes	Yes	No	No	No	>5 hours	Yes	Yes	No	Yes	Yes	Yes	No	68	23	5	4	0	0	3	4	4	4	4	3	4	2	3	5	4	4	4	3	4	4	Yes
22	Male	In a Relationship	City	Nuclear	25,000-50,000 BDT	2nd year	Science	Moderate	Good	College(11-12)	Secondary(6-10)	No	No	No	No	No	No	No	>5 hours	Yes	Yes	No	Yes	Yes	Yes	Yes	50	17	4	3	3	0	1	2	3	3	4	0	1	4	0	3	3	5	4	2	2	3	Yes
22	Female	Single	City	Nuclear	<25,000 BDT	3rd year	Science	Moderate	Poor	Honours (above 12)	College(11-12)	No	Yes	No	No	No	No	No	>5 hours	Yes	Yes	No	Yes	Yes	No	No	60	19	4	4	0	3	4	4	4	5	1	3	2	3	2	5	3	4	5	2	1	1	Yes
22	Female	In a Relationship	Town	Nuclear	25,000-50,000 BDT	2nd year	Arts	Yes	Good	Honours (above 12)	College(11-12)	No	Yes	No	Yes	No	No	Yes	4-5 hours	Yes	Yes	No	Yes	Yes	No	Yes	37	15	3	1	2	0	2	1	2	1	2	3	4	3	1	3	1	3	0	1	2	2	No
22	Female	Single	Town	Nuclear	25,000-50,000 BDT	3rd year	Science	Yes	Good	Honours (above 12)	College(11-12)	No	Yes	No	No	No	No	No	4-5 hours	Yes	Yes	No	Yes	Yes	No	Yes	33	14	2	2	0	1	1	1	3	1	1	3	1	3	4	1	1	3	1	3	0	1	No
22	Male	Single	Town	Nuclear	25,000-50,000 BDT	3rd year	Science	Moderate	Good	Honours (above 12)	Honours (above 12)	No	Yes	No	No	No	No	No	>5 hours	Yes	No	Yes	Yes	Yes	Yes	Yes	26	10	2	0	0	0	3	3	0	3	1	1	1	0	3	4	1	3	1	0	0	0	No
22	Male	Single	Town	Nuclear	25,000-50,000 BDT	4th year	Science	Moderate	Good	Secondary(6-10)	No schooling	No	No	No	No	No	No	No	<2 hours	Yes	Yes	No	Yes	Yes	Yes	Yes	57	18	3	3	2	0	2	3	3	4	3	3	3	3	3	3	2	3	4	4	3	3	Yes
22	Male	Single	Town	Nuclear	25,000-50,000 BDT	4th year	Engineering	Yes	Good	Secondary(6-10)	College(11-12)	No	No	Yes	No	Yes	No	No	>5 hours	Yes	Yes	Yes	Yes	Yes	Yes	No	80	21	5	5	5	0	5	3	3	5	5	1	4	5	1	5	5	5	5	5	5	3	Yes
22	Male	Single	Village	Nuclear	25,000-50,000 BDT	3rd year	Science	Yes	Good	Honours (above 12)	College(11-12)	No	Yes	No	No	Yes	No	No	4-5 hours	No	Yes	Yes	Yes	Yes	Yes	Yes	45	17	5	3	2	0	1	1	2	2	5	0	2	1	5	1	3	3	3	2	1	3	No
22	Male	Single	Town	Nuclear	25,000-50,000 BDT	3rd year	Science	Moderate	Good	Honours (above 12)	College(11-12)	No	No	No	No	Yes	No	No	2-3 hours	Yes	Yes	Yes	Yes	Yes	No	No	43	14	3	2	4	0	4	3	3	1	1	0	0	3	2	4	0	4	4	2	1	2	No
22	Male	Single	Village	Nuclear	25,000-50,000 BDT	3rd year	Engineering	Yes	Good	Honours (above 12)	Honours (above 12)	No	No	No	No	Yes	No	No	2-3 hours	Yes	No	Yes	Yes	Yes	Yes	No	8	11	0	3	0	0	0	0	0	0	0	2	0	0	0	1	0	2	0	0	0	0	No
22	Male	Single	Town	Nuclear	25,000-50,000 BDT	2nd year	Engineering	Yes	Good	Pimary (1-5)	Pimary (1-5)	Yes	No	No	No	No	No	No	4-5 hours	No	Yes	Yes	Yes	Yes	Yes	Yes	45	19	3	0	0	0	0	3	3	5	3	3	0	3	0	3	3	5	3	0	5	3	No
22	Female	In a Relationship	City	Nuclear	25,000-50,000 BDT	2nd year	Arts	Moderate	Good	College(11-12)	College(11-12)	No	No	Yes	Yes	No	No	No	4-5 hours	Yes	Yes	No	Yes	Yes	Yes	Yes	56	17	4	3	5	1	4	5	5	4	2	0	1	1	3	3	2	3	5	2	1	2	Yes
22	Female	Single	Town	Nuclear	25,000-50,000 BDT	2nd year	Science	Moderate	Good	Secondary(6-10)	College(11-12)	No	No	No	No	No	No	No	4-5 hours	Yes	Yes	No	Yes	Yes	No	Yes	25	6	3	3	0	1	2	2	2	0	0	1	2	1	0	0	0	3	1	0	0	4	No
22	Male	Single	City	Nuclear	25,000-50,000 BDT	2nd year	Science	Yes	Good	Honours (above 12)	Honours (above 12)	No	Yes	No	No	Yes	No	Yes	>5 hours	No	Yes	No	Yes	Yes	Yes	Yes	36	11	5	1	3	0	0	1	3	4	1	3	0	3	0	0	0	2	3	5	2	0	No
22	Male	Single	Village	Nuclear	<25,000 BDT	3rd year	Science	Moderate	Good	Honours (above 12)	Secondary(6-10)	No	No	No	No	Yes	No	No	2-3 hours	Yes	Yes	No	Yes	Yes	No	Yes	52	15	3	3	5	1	2	2	3	3	1	3	3	2	2	4	2	4	4	3	1	1	Yes
22	Male	Single	Village	Nuclear	<25,000 BDT	4th year	Business	Moderate	Good	Honours (above 12)	College(11-12)	No	Yes	No	No	Yes	No	No	>5 hours	Yes	Yes	No	Yes	Yes	No	Yes	24	14	3	3	5	0	0	1	1	1	0	2	0	1	2	1	0	3	0	0	1	0	No
22	Female	Single	Town	Nuclear	25,000-50,000 BDT	4th year	Arts	Yes	Good	Secondary(6-10)	College(11-12)	No	No	No	No	No	No	No	2-3 hours	Yes	Yes	No	Yes	Yes	No	Yes	36	12	3	1	1	2	2	2	2	2	3	2	2	2	0	0	0	2	3	2	3	2	No
22	Female	Single	City	Nuclear	25,000-50,000 BDT	3rd year	Business	Moderate	Moderate	College(11-12)	College(11-12)	Yes	No	No	No	No	No	Yes	>5 hours	No	Yes	No	Yes	Yes	No	No	69	23	3	4	5	4	3	4	5	5	2	3	3	2	4	4	3	3	2	3	3	4	Yes
22	Female	Single	Village	Nuclear	25,000-50,000 BDT	3rd year	Science	Moderate	Good	Honours (above 12)	College(11-12)	No	No	No	No	No	No	No	>5 hours	Yes	Yes	No	Yes	Yes	Yes	No	22	10	3	2	1	0	0	1	4	2	1	0	3	0	0	0	1	3	1	0	0	0	No
22	Female	Single	City	Nuclear	25,000-50,000 BDT	3rd year	Business	Moderate	Moderate	Pimary (1-5)	Pimary (1-5)	No	No	No	No	No	No	No	>5 hours	Yes	Yes	No	Yes	Yes	Yes	Yes	47	18	4	4	4	1	2	3	2	5	1	1	1	3	3	1	0	3	3	2	4	0	No
22	Female	Single	City	Nuclear	25,000-50,000 BDT	4th year	Science	Moderate	Good	Honours (above 12)	Honours (above 12)	Yes	Yes	Yes	Yes	Yes	No	No	>5 hours	No	Yes	No	Yes	Yes	Yes	Yes	54	15	5	0	4	0	3	5	5	0	5	0	3	5	0	0	0	5	5	5	1	3	Yes
22	Female	Single	City	Nuclear	25,000-50,000 BDT	4th year	Arts	Yes	Good	Honours (above 12)	College(11-12)	No	No	No	No	No	No	Yes	4-5 hours	Yes	Yes	No	Yes	Yes	Yes	Yes	55	15	5	4	4	2	2	3	4	4	0	3	2	3	3	3	2	2	5	2	0	2	Yes
22	Female	Single	Town	Nuclear	25,000-50,000 BDT	3rd year	Science	Yes	Good	College(11-12)	Secondary(6-10)	No	No	No	No	No	No	No	2-3 hours	Yes	Yes	No	Yes	Yes	No	Yes	19	9	2	1	0	0	1	1	1	0	0	0	0	3	1	1	0	3	2	0	3	0	No
22	Female	Single	City	Nuclear	25,000-50,000 BDT	1st year	Science	Yes	Good	Honours (above 12)	Honours (above 12)	No	Yes	Yes	No	No	No	No	>5 hours	Yes	Yes	Yes	Yes	Yes	No	Yes	43	13	3	3	2	0	3	3	1	1	1	3	2	2	3	3	3	3	3	3	0	1	No
22	Female	Single	City	Nuclear	25,000-50,000 BDT	1st year	Science	Yes	Good	Honours (above 12)	Honours (above 12)	No	Yes	Yes	No	No	No	No	>5 hours	No	No	Yes	Yes	Yes	No	Yes	43	21	3	3	2	0	3	3	1	1	1	3	2	2	3	3	3	3	3	3	0	1	No
23	Male	In a Relationship	Town	Nuclear	25,000-50,000 BDT	3rd year	Science	Moderate	Good	No schooling	No schooling	No	Yes	No	No	No	No	No	>5 hours	Yes	Yes	No	Yes	Yes	Yes	Yes	49	17	3	2	2	0	3	2	4	2	2	1	3	3	1	3	3	4	3	2	3	3	No
23	Male	Single	City	Nuclear	25,000-50,000 BDT	Masters	Science	Yes	Good	Honours (above 12)	College(11-12)	No	Yes	No	No	No	No	No	4-5 hours	Yes	Yes	Yes	Yes	Yes	Yes	Yes	60	21	3	2	3	2	4	4	3	3	3	5	4	4	1	2	2	5	4	0	1	5	Yes
23	Male	Single	City	Nuclear	>50,000 BDT	4th year	Science	Yes	Good	College(11-12)	Secondary(6-10)	No	No	No	No	No	No	No	2-3 hours	Yes	Yes	Yes	Yes	Yes	Yes	Yes	45	14	2	2	1	1	3	4	3	2	1	1	0	4	1	4	1	4	4	3	0	4	No
23	Female	Single	City	Nuclear	25,000-50,000 BDT	4th year	Science	No	Good	Honours (above 12)	College(11-12)	Yes	Yes	No	Yes	No	No	No	>5 hours	Yes	Yes	No	Yes	No	No	No	18	9	3	1	0	0	0	2	1	1	0	0	0	1	1	1	0	1	2	0	1	3	No
23	Male	Single	City	Nuclear	25,000-50,000 BDT	4th year	Business	Moderate	Good	Honours (above 12)	Secondary(6-10)	No	No	No	No	Yes	No	No	2-3 hours	Yes	Yes	Yes	Yes	Yes	Yes	No	35	13	4	2	1	1	0	2	2	2	0	2	2	3	0	1	2	3	2	2	2	2	No
23	Male	Single	City	Nuclear	25,000-50,000 BDT	4th year	Science	Yes	Good	Honours (above 12)	Honours (above 12)	No	Yes	No	No	No	No	No	>5 hours	No	Yes	Yes	Yes	Yes	Yes	No	66	28	5	3	4	0	5	4	5	4	5	2	1	1	3	4	5	3	2	3	3	4	Yes
23	Male	Single	City	Nuclear	25,000-50,000 BDT	Masters	Engineering	Moderate	Good	Honours (above 12)	College(11-12)	No	No	No	No	No	No	No	>5 hours	Yes	Yes	No	Yes	Yes	Yes	Yes	78	22	5	5	0	2	5	5	5	5	4	4	4	5	3	4	5	4	4	4	2	3	Yes
23	Female	Single	City	Nuclear	<25,000 BDT	4th year	Science	Yes	Good	College(11-12)	College(11-12)	No	No	No	No	No	No	Yes	4-5 hours	Yes	Yes	No	Yes	Yes	Yes	Yes	15	8	4	0	2	0	0	1	0	0	0	0	1	0	1	4	0	0	0	0	2	0	No
23	Male	In a Relationship	City	Nuclear	25,000-50,000 BDT	3rd year	Science	Yes	Good	College(11-12)	Secondary(6-10)	No	No	No	No	Yes	No	No	>5 hours	Yes	Yes	Yes	Yes	Yes	Yes	Yes	66	18	4	3	3	2	5	2	5	1	3	3	4	4	3	3	4	4	5	3	3	2	Yes
23	Male	Single	City	Nuclear	25,000-50,000 BDT	Masters	Science	Yes	Good	Honours (above 12)	College(11-12)	No	Yes	No	No	No	No	No	4-5 hours	No	Yes	Yes	Yes	Yes	Yes	Yes	66	19	5	3	3	4	3	3	3	5	2	5	3	4	4	4	3	5	0	0	4	3	Yes
23	Male	Single	Town	Nuclear	25,000-50,000 BDT	2nd year	Science	Yes	Good	College(11-12)	Secondary(6-10)	No	No	No	No	No	No	No	4-5 hours	Yes	Yes	Yes	Yes	Yes	Yes	Yes	44	14	3	2	2	0	2	3	2	2	3	4	1	2	2	2	2	2	3	1	3	3	No
23	Male	Single	Village	Nuclear	25,000-50,000 BDT	4th year	Science	Moderate	Moderate	College(11-12)	Honours (above 12)	No	No	No	No	No	No	No	2-3 hours	No	Yes	No	Yes	Yes	Yes	No	65	21	3	3	3	2	3	4	4	3	3	1	2	5	3	5	2	3	4	4	4	4	Yes
23	Male	In a Relationship	Village	Nuclear	25,000-50,000 BDT	4th year	Business	Moderate	Moderate	College(11-12)	Honours (above 12)	No	No	No	No	Yes	No	No	>5 hours	No	Yes	Yes	Yes	Yes	No	No	72	23	2	4	4	5	4	4	3	3	2	3	4	4	5	4	3	5	4	3	2	4	Yes
23	Female	Single	Town	Nuclear	25,000-50,000 BDT	4th year	Business	Moderate	Poor	College(11-12)	Secondary(6-10)	No	No	No	No	No	No	Yes	>5 hours	No	Yes	No	Yes	Yes	No	No	75	23	4	4	5	3	4	5	4	3	3	3	4	4	3	4	4	3	5	4	3	3	Yes
23	Female	In a Relationship	City	Nuclear	25,000-50,000 BDT	3rd year	Business	Yes	Good	College(11-12)	Secondary(6-10)	No	No	No	No	No	No	Yes	4-5 hours	Yes	Yes	Yes	Yes	Yes	Yes	Yes	48	18	4	4	3	0	0	0	5	4	0	4	0	5	2	4	0	4	3	0	3	3	No
23	Male	Single	Village	Nuclear	25,000-50,000 BDT	3rd year	Business	Moderate	Moderate	Pimary (1-5)	Pimary (1-5)	Yes	Yes	No	No	Yes	No	Yes	>5 hours	Yes	Yes	No	Yes	Yes	Yes	No	66	20	3	4	5	0	3	4	4	4	3	2	3	3	3	4	3	4	4	2	3	5	Yes
23	Female	In a Relationship	City	Nuclear	25,000-50,000 BDT	3rd year	Business	Yes	Moderate	Secondary(6-10)	Secondary(6-10)	No	Yes	No	No	No	No	No	4-5 hours	Yes	Yes	Yes	Yes	Yes	Yes	No	65	18	4	5	1	1	4	3	3	4	0	3	3	4	5	5	4	5	4	1	3	3	Yes
23	Female	In a Relationship	City	Nuclear	25,000-50,000 BDT	3rd year	Science	Yes	Good	Honours (above 12)	College(11-12)	No	Yes	No	Yes	No	No	No	2-3 hours	Yes	Yes	No	Yes	Yes	No	No	28	8	4	3	1	2	3	2	1	1	0	0	1	0	1	3	0	3	2	1	0	0	No
24	Female	In a Relationship	Town	Nuclear	25,000-50,000 BDT	4th year	Science	Moderate	Good	Honours (above 12)	Honours (above 12)	No	Yes	Yes	No	No	No	Yes	>5 hours	Yes	Yes	No	No	Yes	No	Yes	65	17	5	5	2	0	5	4	4	3	4	1	3	2	3	4	3	5	4	2	3	3	Yes
24	Male	Single	Village	Nuclear	25,000-50,000 BDT	Masters	Science	Yes	Good	Honours (above 12)	Secondary(6-10)	No	No	No	No	Yes	No	No	<2 hours	Yes	Yes	No	Yes	Yes	Yes	Yes	39	17	4	3	0	2	0	3	4	0	0	1	0	3	0	5	1	4	4	3	1	1	No
24	Male	Single	Village	Nuclear	25,000-50,000 BDT	Masters	Engineering	Yes	Good	Honours (above 12)	Honours (above 12)	No	Yes	No	No	Yes	No	No	>5 hours	Yes	Yes	Yes	Yes	Yes	Yes	Yes	21	8	0	0	5	1	0	0	4	1	0	1	1	0	3	1	0	3	1	0	0	0	No
24	Male	In a Relationship	Town	Nuclear	25,000-50,000 BDT	4th year	Science	Yes	Moderate	Pimary (1-5)	Pimary (1-5)	No	No	No	No	Yes	Yes	No	4-5 hours	No	Yes	Yes	Yes	Yes	Yes	No	58	15	4	3	2	1	2	3	5	5	3	3	3	3	2	4	4	4	3	1	1	2	Yes
24	Male	In a Relationship	Town	Nuclear	25,000-50,000 BDT	4th year	Science	Yes	Moderate	Pimary (1-5)	Pimary (1-5)	No	No	No	No	Yes	Yes	No	4-5 hours	No	Yes	Yes	Yes	Yes	Yes	No	58	15	4	3	2	1	2	3	5	5	3	3	3	3	2	4	4	4	3	1	1	2	Yes
24	Male	Single	Town	Nuclear	25,000-50,000 BDT	Masters	Arts	Moderate	Good	Honours (above 12)	College(11-12)	No	No	No	No	No	No	No	4-5 hours	Yes	Yes	No	Yes	Yes	Yes	Yes	46	20	4	5	0	0	3	3	4	3	0	3	0	0	0	5	0	5	4	1	3	3	No
24	Male	In a Relationship	City	Nuclear	25,000-50,000 BDT	Masters	Business	Yes	Good	Honours (above 12)	College(11-12)	No	No	No	No	No	No	No	2-3 hours	Yes	Yes	No	Yes	Yes	No	No	62	13	4	4	3	1	3	3	4	5	3	4	2	3	2	2	2	4	4	3	3	3	Yes
24	Male	Single	City	Nuclear	25,000-50,000 BDT	3rd year	Arts	Yes	Good	Secondary(6-10)	Secondary(6-10)	No	No	No	No	Yes	No	No	4-5 hours	Yes	Yes	Yes	Yes	Yes	Yes	Yes	71	26	5	5	5	0	3	5	5	5	0	2	3	5	0	5	4	5	5	3	1	5	Yes
24	Female	Single	Town	Nuclear	25,000-50,000 BDT	4th year	Science	No	Good	Secondary(6-10)	Secondary(6-10)	No	No	No	No	No	No	Yes	4-5 hours	Yes	Yes	No	Yes	Yes	Yes	No	62	15	4	4	0	0	3	5	4	5	4	4	3	3	3	4	4	4	3	4	0	1	Yes
24	Male	Single	Town	Nuclear	25,000-50,000 BDT	3rd year	Engineering	Yes	Good	Honours (above 12)	College(11-12)	No	Yes	No	No	Yes	No	No	>5 hours	No	Yes	No	Yes	Yes	Yes	No	32	12	2	3	5	0	0	2	2	0	2	3	0	3	3	1	0	0	3	1	1	1	No
24	Female	Single	Village	Nuclear	25,000-50,000 BDT	4th year	Business	Moderate	Good	College(11-12)	Pimary (1-5)	No	No	No	No	No	No	No	4-5 hours	Yes	Yes	No	Yes	Yes	No	No	31	12	3	3	0	0	0	4	4	4	0	0	0	1	0	3	1	3	4	0	0	1	No
25	Male	Single	City	Nuclear	25,000-50,000 BDT	4th year	Business	Yes	Good	Honours (above 12)	Secondary(6-10)	No	No	No	No	No	No	No	>5 hours	No	No	No	Yes	Yes	No	No	63	19	4	3	3	3	3	3	4	5	2	3	3	3	3	3	3	3	3	3	3	3	Yes
25	Male	Single	Village	Nuclear	25,000-50,000 BDT	3rd year	Business	Moderate	Good	Secondary(6-10)	No schooling	Yes	No	Yes	Yes	No	No	No	4-5 hours	Yes	Yes	No	Yes	Yes	Yes	Yes	55	23	2	3	1	2	1	1	1	2	2	1	1	4	4	5	4	2	5	4	5	5	Yes
25	Female	In a Relationship	Town	Nuclear	<25,000 BDT	4th year	Science	Moderate	Good	Honours (above 12)	Honours (above 12)	No	No	No	No	No	No	No	>5 hours	Yes	Yes	No	Yes	Yes	No	No	30	17	5	2	0	0	0	3	3	4	0	0	0	0	0	0	0	5	5	0	0	3	No
25	Male	In a Relationship	Village	Nuclear	25,000-50,000 BDT	4th year	Engineering	Yes	Good	College(11-12)	College(11-12)	No	Yes	No	No	Yes	Yes	No	2-3 hours	Yes	Yes	No	Yes	Yes	Yes	No	50	15	5	3	5	1	0	2	2	5	0	1	2	3	0	3	0	4	4	5	1	4	Yes
25	Female	Single	City	Nuclear	25,000-50,000 BDT	Masters	Arts	Yes	Moderate	Honours (above 12)	Honours (above 12)	No	Yes	No	No	No	No	No	>5 hours	Yes	Yes	No	Yes	Yes	Yes	Yes	55	19	5	4	0	1	5	3	4	3	2	1	2	2	2	3	3	4	3	2	2	4	Yes
25	Female	In a Relationship	City	Nuclear	25,000-50,000 BDT	Masters	Arts	Moderate	Poor	Honours (above 12)	College(11-12)	No	Yes	No	No	Yes	No	Yes	4-5 hours	Yes	Yes	No	Yes	Yes	No	Yes	20	10	5	2	2	0	0	3	0	2	0	0	0	0	0	0	0	3	3	0	0	0	No
25	Male	Single	Village	Nuclear	25,000-50,000 BDT	Masters	Science	No	Good	Honours (above 12)	Secondary(6-10)	No	No	No	No	No	No	Yes	2-3 hours	Yes	Yes	No	Yes	Yes	Yes	No	40	12	3	4	0	0	1	5	4	4	2	0	1	2	1	2	1	3	2	2	2	1	No
25	Female	Married	Village	Nuclear	25,000-50,000 BDT	4th year	Arts	Yes	Good	Honours (above 12)	Secondary(6-10)	No	No	No	No	No	No	No	2-3 hours	Yes	Yes	No	Yes	Yes	Yes	Yes	54	17	2	3	3	1	2	3	3	3	2	3	3	4	2	3	3	3	3	3	2	3	Yes
25	Male	In a Relationship	Town	Nuclear	25,000-50,000 BDT	3rd year	Business	Yes	Good	Honours (above 12)	Honours (above 12)	No	No	No	No	No	No	No	>5 hours	Yes	Yes	No	Yes	Yes	No	No	64	23	5	5	3	1	2	5	5	5	2	1	2	3	2	5	3	5	5	1	3	1	Yes
26	Male	Single	Town	Nuclear	25,000-50,000 BDT	Masters	Business	Moderate	Moderate	College(11-12)	Honours (above 12)	No	Yes	No	No	No	No	No	4-5 hours	Yes	No	No	Yes	Yes	No	No	86	21	4	5	4	5	5	3	4	5	4	4	5	4	4	4	4	3	5	5	5	4	Yes
26	Female	Married	City	Nuclear	25,000-50,000 BDT	Masters	Arts	Yes	Good	College(11-12)	Secondary(6-10)	No	Yes	Yes	Yes	No	No	Yes	>5 hours	Yes	Yes	Yes	Yes	Yes	No	Yes	60	18	4	4	3	0	3	4	4	4	3	3	2	3	3	3	2	4	3	3	2	3	Yes
26	Male	Single	Town	Nuclear	25,000-50,000 BDT	Masters	Business	No	Moderate	Honours (above 12)	Secondary(6-10)	No	No	No	No	No	No	No	<2 hours	No	No	No	Yes	Yes	Yes	No	46	18	3	2	0	3	0	2	3	3	4	1	1	1	1	5	2	4	5	4	1	1	No
26	Male	In a Relationship	City	Nuclear	25,000-50,000 BDT	Masters	Arts	Moderate	Poor	Honours (above 12)	Honours (above 12)	No	No	No	No	Yes	No	No	>5 hours	No	Yes	No	Yes	Yes	No	Yes	80	24	5	4	3	3	3	5	5	5	2	5	3	3	4	5	5	5	5	4	3	3	Yes
27	Female	Single	City	Nuclear	25,000-50,000 BDT	Masters	Business	Moderate	Good	Honours (above 12)	Honours (above 12)	No	No	No	No	No	No	No	<2 hours	Yes	Yes	No	Yes	Yes	No	No	33	16	2	3	2	3	2	3	3	3	1	0	1	1	0	0	0	1	3	3	0	2	No
29	Male	Married	City	Nuclear	25,000-50,000 BDT	Masters	Business	Yes	Not applicable	Secondary(6-10)	Secondary(6-10)	No	Yes	No	No	No	No	Yes	2-3 hours	Yes	Yes	Yes	Yes	Yes	No	Yes	56	16	4	4	3	1	4	2	3	2	3	2	2	3	3	3	2	3	3	3	3	3	Yes
29	Female	Married	Town	Nuclear	<25,000 BDT	Masters	Business	Yes	Good	Secondary(6-10)	Secondary(6-10)	No	No	No	No	No	No	No	<2 hours	Yes	Yes	No	No	Yes	No	Yes	19	10	3	0	0	0	2	0	2	2	0	2	2	0	0	0	0	3	0	0	3	0	No
18	Female	Single	City	Joint	25,000-50,000 BDT	1st year	Business	Yes	Good	Honours (above 12)	Honours (above 12)	No	No	No	No	No	No	No	2-3 hours	Yes	Yes	No	Yes	Yes	Yes	No	41	9	3	3	3	0	3	3	2	3	2	1	0	1	1	3	0	4	3	3	0	3	No
20	Male	Single	Town	Joint	25,000-50,000 BDT	2nd year	Science	No	Good	Secondary(6-10)	Secondary(6-10)	No	Yes	No	No	Yes	No	No	4-5 hours	No	Yes	Yes	Yes	Yes	Yes	Yes	68	19	5	3	5	0	2	5	5	4	4	1	3	3	3	4	3	5	4	4	2	3	Yes
20	Male	Single	City	Joint	<25,000 BDT	1st year	Arts	Yes	Good	Honours (above 12)	College(11-12)	No	No	No	No	No	No	Yes	>5 hours	Yes	Yes	Yes	Yes	Yes	No	No	70	7	5	5	5	0	4	5	5	5	1	0	2	5	3	5	5	5	5	5	0	0	Yes
20	Female	Single	Village	Joint	<25,000 BDT	2nd year	Science	Yes	Good	College(11-12)	Secondary(6-10)	No	No	No	No	No	No	No	4-5 hours	Yes	Yes	No	Yes	Yes	No	No	41	20	3	5	0	0	5	3	5	3	0	1	0	0	1	1	0	5	4	0	1	4	No
21	Female	Single	City	Joint	25,000-50,000 BDT	2nd year	Arts	Yes	Good	Honours (above 12)	Honours (above 12)	No	No	No	No	No	No	No	<2 hours	Yes	Yes	No	Yes	Yes	Yes	Yes	12	6	2	1	0	0	1	0	0	0	2	2	1	0	1	0	0	1	0	0	1	0	No
21	Male	Single	Town	Joint	25,000-50,000 BDT	3rd year	Arts	Yes	Good	Honours (above 12)	College(11-12)	No	Yes	No	No	No	No	No	>5 hours	Yes	Yes	No	Yes	Yes	Yes	Yes	56	13	3	3	3	1	3	3	3	4	2	1	3	2	1	4	2	4	5	3	2	4	Yes
21	Female	Single	City	Joint	25,000-50,000 BDT	2nd year	Arts	Moderate	Moderate	Pimary (1-5)	Secondary(6-10)	No	No	Yes	Yes	No	No	No	2-3 hours	Yes	Yes	No	Yes	Yes	Yes	Yes	28	14	0	0	2	2	2	0	2	2	4	2	1	4	2	1	0	1	3	0	0	0	No
22	Male	Single	City	Joint	25,000-50,000 BDT	2nd year	Arts	Moderate	Good	Secondary(6-10)	College(11-12)	No	Yes	No	No	No	No	No	>5 hours	Yes	Yes	Yes	Yes	Yes	Yes	Yes	65	21	4	3	4	2	1	2	4	3	2	2	3	4	3	5	5	4	3	4	2	5	Yes
22	Male	In a Relationship	Village	Joint	25,000-50,000 BDT	3rd year	Engineering	Yes	Good	Pimary (1-5)	Secondary(6-10)	No	No	No	No	Yes	No	No	4-5 hours	Yes	Yes	Yes	Yes	Yes	No	Yes	20	11	0	3	1	0	0	3	5	3	0	0	0	0	0	0	0	0	3	0	0	2	No
22	Female	Single	Village	Joint	25,000-50,000 BDT	Masters	Science	Moderate	Good	Honours (above 12)	Honours (above 12)	No	No	No	No	No	No	No	>5 hours	Yes	Yes	No	Yes	Yes	Yes	Yes	38	9	4	2	4	0	3	3	2	3	0	1	0	2	2	0	2	5	4	0	1	0	No
22	Male	Single	Town	Joint	25,000-50,000 BDT	4th year	Science	Yes	Good	Secondary(6-10)	Secondary(6-10)	No	No	No	No	No	No	No	>5 hours	Yes	Yes	Yes	Yes	Yes	Yes	Yes	35	15	3	2	0	0	3	2	0	3	0	1	0	3	3	4	0	4	5	0	0	2	No
22	Female	Single	Town	Joint	25,000-50,000 BDT	2nd year	Science	Yes	Good	College(11-12)	College(11-12)	Yes	Yes	No	No	No	No	No	2-3 hours	Yes	Yes	No	Yes	Yes	Yes	Yes	37	11	1	1	1	0	1	3	3	1	3	2	2	3	3	1	2	3	3	3	0	1	No
23	Male	Single	Village	Joint	25,000-50,000 BDT	3rd year	Business	Yes	Good	Honours (above 12)	College(11-12)	No	No	No	No	No	No	No	<2 hours	Yes	Yes	No	Yes	Yes	Yes	Yes	41	19	5	2	4	0	1	0	5	3	3	2	2	1	0	0	1	3	3	1	3	2	No
23	Male	Single	Town	Joint	25,000-50,000 BDT	Masters	Science	Yes	Good	No schooling	No schooling	No	No	No	No	Yes	No	No	4-5 hours	Yes	Yes	No	Yes	Yes	Yes	Yes	64	17	4	2	5	4	4	5	5	1	1	3	2	2	3	5	3	3	4	3	1	4	Yes
23	Male	Single	Village	Joint	25,000-50,000 BDT	3rd year	Science	Yes	Good	College(11-12)	Secondary(6-10)	No	No	No	No	No	Yes	No	>5 hours	Yes	Yes	No	Yes	Yes	No	Yes	60	19	5	5	5	0	0	0	5	3	3	3	3	3	1	4	5	4	3	3	2	3	Yes
23	Male	Single	City	Joint	25,000-50,000 BDT	Masters	Business	Yes	Good	Honours (above 12)	College(11-12)	No	No	No	No	No	No	No	<2 hours	Yes	Yes	No	Yes	Yes	Yes	Yes	17	11	1	1	1	1	1	1	1	1	1	1	0	0	1	1	0	1	1	1	1	1	No
23	Female	In a Relationship	Town	Joint	25,000-50,000 BDT	4th year	Science	Moderate	Good	Honours (above 12)	Honours (above 12)	Yes	Yes	No	No	No	No	No	>5 hours	No	Yes	No	Yes	Yes	No	No	38	13	4	2	0	1	3	2	1	2	3	1	1	3	1	2	2	3	2	2	2	1	No
23	Male	Single	Village	Joint	<25,000 BDT	Masters	Science	Yes	Good	No schooling	No schooling	No	No	No	No	No	No	No	<2 hours	Yes	Yes	No	Yes	Yes	Yes	Yes	43	17	4	2	1	0	4	0	4	2	0	0	0	2	2	2	4	4	2	2	4	4	No
23	Male	Single	City	Joint	25,000-50,000 BDT	Masters	Business	Moderate	Good	College(11-12)	College(11-12)	No	Yes	No	No	No	No	No	<2 hours	Yes	Yes	No	Yes	Yes	Yes	No	39	15	3	3	4	0	3	2	3	3	0	3	3	3	0	3	3	3	0	0	0	0	No
24	Male	Single	Town	Joint	25,000-50,000 BDT	4th year	Business	Yes	Good	College(11-12)	Secondary(6-10)	No	No	No	No	No	No	Yes	4-5 hours	Yes	Yes	No	Yes	Yes	No	Yes	25	15	5	4	0	0	0	4	4	4	0	0	0	0	0	0	0	0	4	0	0	0	No
24	Male	Single	Town	Joint	25,000-50,000 BDT	4th year	Science	Yes	Good	Secondary(6-10)	Secondary(6-10)	No	No	No	No	No	No	Yes	2-3 hours	Yes	Yes	No	Yes	Yes	No	No	46	12	2	3	2	0	0	2	0	3	4	1	3	2	3	3	2	4	4	4	1	3	No
25	Male	Single	City	Joint	25,000-50,000 BDT	Masters	Arts	Yes	Good	Honours (above 12)	Secondary(6-10)	No	Yes	No	No	Yes	No	Yes	>5 hours	Yes	Yes	No	Yes	Yes	No	Yes	57	20	5	2	5	0	4	1	5	0	0	2	2	5	1	5	5	5	3	0	5	2	Yes
25	Male	Single	City	Joint	25,000-50,000 BDT	Masters	Business	Yes	Good	Honours (above 12)	College(11-12)	No	No	No	No	No	No	No	2-3 hours	No	Yes	No	Yes	Yes	No	No	21	10	0	0	0	1	3	2	3	0	0	2	0	2	0	0	0	4	0	0	4	0	No
25	Female	Married	Town	Joint	25,000-50,000 BDT	4th year	Science	Yes	Good	Honours (above 12)	Honours (above 12)	No	No	No	No	No	No	No	4-5 hours	No	Yes	No	Yes	Yes	No	Yes	70	30	4	5	2	0	5	4	5	5	4	1	0	3	0	4	5	5	5	5	5	3	Yes
25	Male	Single	Village	Joint	25,000-50,000 BDT	Masters	Arts	No	Good	Pimary (1-5)	No schooling	No	Yes	No	No	No	No	No	>5 hours	Yes	Yes	No	Yes	Yes	Yes	No	53	13	5	5	0	5	3	4	3	4	4	0	0	5	0	3	0	0	5	3	2	2	Yes
28	Male	Single	Village	Joint	25,000-50,000 BDT	Masters	Business	Yes	Good	Secondary(6-10)	College(11-12)	No	Yes	No	No	Yes	No	No	4-5 hours	Yes	Yes	Yes	Yes	Yes	Yes	Yes	65	20	4	3	4	1	4	3	3	3	3	3	3	4	3	3	4	4	4	3	3	3	Yes
27	Female	Single	Village	Joint	25,000-50,000 BDT	Masters	Arts	Yes	Good	Honours (above 12)	Secondary(6-10)	No	Yes	No	No	No	No	No	2-3 hours	Yes	Yes	No	Yes	Yes	No	Yes	33	13	3	3	0	0	1	1	2	1	0	1	1	3	4	2	0	4	3	2	0	2	No
27	Female	Single	Village	Joint	25,000-50,000 BDT	Masters	Arts	Yes	Good	Honours (above 12)	Secondary(6-10)	No	Yes	No	No	No	No	No	2-3 hours	Yes	Yes	No	Yes	Yes	No	Yes	33	13	3	3	0	0	1	1	2	1	0	1	1	3	4	2	0	4	3	2	0	2	No
27	Female	Single	Village	Joint	25,000-50,000 BDT	Masters	Arts	Yes	Good	Honours (above 12)	Secondary(6-10)	No	Yes	No	No	No	No	No	2-3 hours	Yes	Yes	No	Yes	Yes	No	Yes	33	13	3	3	0	0	1	1	2	1	0	1	1	3	4	2	0	4	3	2	0	2	No
22	Female	Single	Town	Nuclear	25,000-50,000 BDT	3rd year	Engineering	Yes	Good	Honours (above 12)	College(11-12)	Yes	Yes	Yes	Yes	No	No	No	>5 hours	No	Yes	Yes	Yes	Yes	No	No	77	22	4	4	3	4	3	4	2	4	4	5	4	4	5	5	3	3	5	4	4	3	Yes
23	Male	Single	Village	Joint	<25,000 BDT	4th year	Science	Yes	Good	Honours (above 12)	Honours (above 12)	No	No	No	No	No	No	No	>5 hours	Yes	No	Yes	Yes	Yes	Yes	Yes	0	20	0	0	0	0	0	0	0	0	0	0	0	0	0	0	0	0	0	0	0	0	No
18	Female	Single	City	Nuclear	25,000-50,000 BDT	1st year	Science	Yes	Good	Secondary(6-10)	Secondary(6-10)	No	No	No	No	No	No	No	<2 hours	Yes	No	No	Yes	Yes	No	No	18	8	1	1	0	0	0	0	0	0	0	0	1	0	3	1	0	3	4	2	0	2	No
18	Male	Single	City	Nuclear	>50,000 BDT	1st year	Science	Yes	Good	Honours (above 12)	College(11-12)	No	No	No	No	Yes	No	No	4-5 hours	Yes	Yes	Yes	Yes	Yes	Yes	No	44	16	5	3	4	0	1	1	5	2	0	1	3	3	2	0	3	4	3	0	1	3	No
20	Female	Single	City	Nuclear	25,000-50,000 BDT	1st year	Science	Yes	Good	Honours (above 12)	College(11-12)	No	No	No	No	No	No	No	>5 hours	Yes	Yes	Yes	Yes	Yes	Yes	Yes	14	6	3	2	0	0	2	2	1	1	1	0	0	0	0	0	0	2	0	0	0	0	No
20	Male	Single	City	Nuclear	25,000-50,000 BDT	1st year	Business	Yes	Good	Honours (above 12)	Honours (above 12)	No	No	No	No	No	No	No	>5 hours	No	No	Yes	Yes	Yes	Yes	Yes	60	21	4	3	5	4	0	5	3	2	3	4	2	3	3	3	2	2	3	3	3	3	Yes
20	Female	Single	City	Nuclear	25,000-50,000 BDT	1st year	Science	Yes	Good	Honours (above 12)	College(11-12)	No	No	No	No	No	No	No	2-3 hours	Yes	Yes	No	Yes	Yes	No	No	18	8	2	1	0	0	3	2	3	1	0	0	0	3	0	0	1	1	1	0	0	0	No
20	Male	Single	City	Nuclear	25,000-50,000 BDT	1st year	Science	Yes	Good	Honours (above 12)	Secondary(6-10)	No	No	No	No	No	No	No	4-5 hours	Yes	Yes	No	Yes	Yes	Yes	Yes	59	18	4	4	2	0	2	3	4	4	3	3	1	4	0	4	4	4	4	4	2	3	Yes
21	Female	Single	City	Nuclear	25,000-50,000 BDT	2nd year	Arts	Yes	Good	Honours (above 12)	College(11-12)	No	Yes	No	No	No	No	No	>5 hours	Yes	Yes	No	Yes	Yes	Yes	Yes	71	30	5	5	5	2	5	4	5	5	0	3	0	5	2	0	0	5	5	5	5	5	Yes
21	Female	Single	Village	Nuclear	25,000-50,000 BDT	3rd year	Engineering	Yes	Good	Honours (above 12)	Honours (above 12)	No	No	Yes	Yes	No	No	No	>5 hours	Yes	Yes	Yes	Yes	Yes	No	Yes	10	11	2	0	1	0	1	0	0	1	0	1	1	0	0	0	0	0	1	1	1	0	No
21	Female	Single	City	Nuclear	25,000-50,000 BDT	3rd year	Arts	No	Good	Honours (above 12)	Honours (above 12)	No	No	No	No	No	No	No	4-5 hours	No	Yes	No	Yes	Yes	Yes	No	25	6	5	2	1	0	4	0	1	3	0	0	0	0	0	0	0	4	5	0	0	0	No
21	Male	Single	Town	Nuclear	25,000-50,000 BDT	4th year	Arts	Yes	Good	Honours (above 12)	Honours (above 12)	No	No	No	No	Yes	No	No	>5 hours	Yes	Yes	No	No	No	No	No	29	18	0	3	5	0	0	3	3	2	5	5	3	0	0	0	0	0	0	0	0	0	No
21	Female	Single	Town	Nuclear	25,000-50,000 BDT	4th year	Arts	No	Good	Honours (above 12)	Honours (above 12)	No	Yes	No	No	No	No	No	>5 hours	Yes	Yes	No	Yes	Yes	Yes	No	65	21	5	1	4	0	3	3	4	5	0	3	1	4	3	4	5	4	5	4	4	3	Yes
21	Male	In a Relationship	City	Nuclear	25,000-50,000 BDT	2nd year	Engineering	Moderate	Good	Honours (above 12)	College(11-12)	No	Yes	No	No	No	No	No	>5 hours	Yes	Yes	Yes	Yes	Yes	Yes	Yes	51	22	5	4	4	3	0	4	3	3	1	1	1	0	0	2	3	5	4	1	4	3	Yes
22	Male	Single	City	Nuclear	25,000-50,000 BDT	3rd year	Engineering	Yes	Good	Honours (above 12)	College(11-12)	No	No	No	No	No	No	No	4-5 hours	No	Yes	No	Yes	Yes	Yes	Yes	42	19	3	1	0	3	1	0	2	0	1	1	2	5	1	3	3	4	3	3	1	5	No
22	Male	Single	City	Nuclear	25,000-50,000 BDT	4th year	Science	Yes	Good	Honours (above 12)	College(11-12)	No	No	No	No	Yes	No	No	2-3 hours	Yes	Yes	Yes	Yes	Yes	No	No	48	15	4	3	2	0	5	3	4	2	0	0	0	3	3	5	2	4	3	0	3	2	No
22	Male	Single	City	Nuclear	25,000-50,000 BDT	4th year	Engineering	Yes	Good	Honours (above 12)	College(11-12)	No	Yes	No	No	No	No	No	2-3 hours	Yes	Yes	No	Yes	Yes	Yes	No	10	8	3	3	0	0	0	0	2	1	0	0	0	1	0	0	0	0	0	0	0	0	No
22	Male	Single	Village	Nuclear	25,000-50,000 BDT	3rd year	Engineering	Yes	Good	Honours (above 12)	Honours (above 12)	No	Yes	No	No	No	No	No	4-5 hours	Yes	Yes	No	Yes	Yes	Yes	Yes	36	11	3	0	4	0	0	0	3	2	1	3	0	3	2	5	3	3	4	0	0	0	No
22	Male	Single	City	Nuclear	25,000-50,000 BDT	3rd year	Arts	Yes	Good	Honours (above 12)	Honours (above 12)	No	Yes	No	No	No	No	No	2-3 hours	Yes	Yes	No	Yes	Yes	Yes	Yes	53	16	5	5	3	2	5	3	5	5	0	3	5	3	0	0	0	5	0	0	0	4	Yes
22	Male	In a Relationship	City	Nuclear	25,000-50,000 BDT	2nd year	Arts	Yes	Good	Honours (above 12)	College(11-12)	No	No	No	No	No	No	Yes	4-5 hours	No	Yes	Yes	Yes	Yes	Yes	Yes	51	16	5	4	2	0	4	3	3	4	2	1	3	3	2	3	2	3	3	2	2	0	Yes
22	Female	Single	Village	Nuclear	25,000-50,000 BDT	3rd year	Business	Moderate	Good	College(11-12)	Secondary(6-10)	No	Yes	No	Yes	No	No	No	>5 hours	Yes	Yes	Yes	Yes	Yes	Yes	Yes	44	14	4	4	1	0	2	4	3	3	2	1	1	3	2	0	3	5	4	0	0	2	No
23	Male	Single	City	Nuclear	25,000-50,000 BDT	3rd year	Science	Yes	Good	Pimary (1-5)	No schooling	No	Yes	No	No	Yes	No	No	>5 hours	Yes	Yes	Yes	Yes	Yes	No	No	46	18	4	3	0	1	3	3	3	2	0	1	2	3	1	5	0	5	4	2	1	3	No
23	Male	Single	Town	Nuclear	25,000-50,000 BDT	3rd year	Engineering	Yes	Good	College(11-12)	College(11-12)	No	No	No	No	No	No	No	>5 hours	No	Yes	No	Yes	Yes	Yes	Yes	53	19	3	1	1	2	3	1	3	3	3	0	1	5	3	3	3	5	5	2	3	3	Yes
23	Male	Single	City	Nuclear	25,000-50,000 BDT	3rd year	Engineering	Yes	Good	Honours (above 12)	College(11-12)	No	No	No	No	Yes	No	No	>5 hours	Yes	Yes	Yes	Yes	Yes	Yes	Yes	61	18	3	3	2	1	4	3	3	2	3	1	5	5	3	3	5	3	3	3	4	2	Yes
23	Male	Single	City	Nuclear	25,000-50,000 BDT	4th year	Business	Moderate	Good	College(11-12)	Pimary (1-5)	No	No	No	No	Yes	Yes	No	4-5 hours	Yes	No	No	No	Yes	No	No	40	14	1	2	0	1	3	1	1	3	1	3	2	5	2	4	3	1	5	1	0	1	No
23	Male	In a Relationship	City	Nuclear	25,000-50,000 BDT	4th year	Business	Moderate	Moderate	Secondary(6-10)	Pimary (1-5)	No	No	No	No	Yes	No	No	>5 hours	No	No	No	No	Yes	No	No	39	16	2	1	1	0	1	2	1	0	2	4	3	2	2	3	4	3	3	1	1	3	No
23	Female	In a Relationship	Town	Nuclear	25,000-50,000 BDT	4th year	Engineering	No	Moderate	College(11-12)	Secondary(6-10)	No	Yes	No	No	No	No	No	>5 hours	No	Yes	No	Yes	Yes	No	No	77	24	5	4	3	4	4	3	3	5	3	5	4	3	4	5	5	5	3	4	3	2	Yes
23	Male	Single	Village	Nuclear	25,000-50,000 BDT	4th year	Arts	Yes	Good	College(11-12)	Pimary (1-5)	Yes	No	No	No	Yes	No	No	4-5 hours	Yes	No	No	Yes	Yes	No	Yes	38	17	3	2	1	0	4	0	3	1	0	0	2	3	0	4	3	2	4	3	2	1	No
23	Female	Married	City	Nuclear	25,000-50,000 BDT	4th year	Science	Moderate	Moderate	Honours (above 12)	College(11-12)	No	Yes	Yes	No	No	No	No	>5 hours	No	Yes	No	Yes	No	Yes	No	85	27	5	5	5	2	5	5	5	5	4	2	5	5	3	4	5	5	5	2	4	4	Yes
23	Female	In a Relationship	City	Nuclear	25,000-50,000 BDT	4th year	Engineering	Yes	Moderate	Honours (above 12)	Honours (above 12)	No	Yes	No	No	No	No	No	>5 hours	Yes	Yes	Yes	Yes	Yes	No	Yes	56	12	5	5	4	0	3	3	1	1	1	3	0	4	0	5	4	5	5	2	2	3	Yes
23	Male	Single	Village	Nuclear	25,000-50,000 BDT	Masters	Business	No	Good	Secondary(6-10)	Pimary (1-5)	No	Yes	No	No	No	No	No	>5 hours	No	Yes	Yes	Yes	Yes	Yes	No	65	22	5	4	2	3	2	5	5	5	2	2	3	3	2	5	3	5	3	1	1	4	Yes
24	Male	In a Relationship	City	Nuclear	25,000-50,000 BDT	4th year	Science	Yes	Good	Honours (above 12)	College(11-12)	No	No	No	No	Yes	No	No	4-5 hours	Yes	Yes	No	Yes	Yes	No	Yes	20	12	3	1	1	0	1	0	1	0	1	1	1	2	1	0	0	2	1	2	1	1	No
24	Male	Single	Village	Nuclear	25,000-50,000 BDT	Masters	Science	Yes	Good	Honours (above 12)	Secondary(6-10)	No	No	No	No	Yes	No	No	2-3 hours	Yes	No	No	Yes	Yes	No	No	41	16	3	3	5	0	2	3	3	4	0	3	2	2	2	0	2	3	4	0	0	0	No
24	Female	Single	City	Nuclear	25,000-50,000 BDT	Masters	Science	Moderate	Good	Honours (above 12)	College(11-12)	Yes	No	Yes	Yes	No	No	Yes	>5 hours	Yes	Yes	Yes	Yes	Yes	Yes	Yes	61	14	5	4	4	1	3	5	4	3	1	1	1	3	5	2	3	5	4	3	2	2	Yes
24	Male	In a Relationship	Town	Nuclear	25,000-50,000 BDT	4th year	Science	Moderate	Good	Honours (above 12)	College(11-12)	No	No	No	No	Yes	No	No	2-3 hours	No	Yes	Yes	Yes	Yes	Yes	Yes	44	15	3	3	3	0	3	2	3	3	0	5	1	1	1	1	3	3	3	3	2	1	No
24	Male	In a Relationship	City	Nuclear	25,000-50,000 BDT	4th year	Science	Moderate	Good	Honours (above 12)	College(11-12)	No	No	No	No	No	No	No	4-5 hours	Yes	Yes	Yes	Yes	Yes	Yes	Yes	57	19	5	4	3	1	1	5	4	5	1	1	3	3	1	3	1	5	2	1	5	3	Yes
25	Male	Single	Village	Nuclear	25,000-50,000 BDT	Masters	Science	Yes	Good	Secondary(6-10)	Secondary(6-10)	No	Yes	No	No	No	No	No	4-5 hours	No	Yes	Yes	Yes	Yes	Yes	Yes	51	12	3	3	0	1	3	4	3	4	1	1	3	3	2	4	3	4	3	2	1	3	Yes
25	Male	In a Relationship	Village	Nuclear	25,000-50,000 BDT	4th year	Engineering	Yes	Good	College(11-12)	College(11-12)	No	Yes	No	No	Yes	No	No	>5 hours	Yes	Yes	Yes	Yes	Yes	Yes	Yes	60	19	5	2	2	1	3	3	3	2	5	1	5	5	5	3	3	3	3	1	3	2	Yes
25	Male	In a Relationship	City	Nuclear	25,000-50,000 BDT	Masters	Arts	Moderate	Poor	College(11-12)	College(11-12)	Yes	Yes	Yes	Yes	Yes	Yes	No	4-5 hours	Yes	Yes	Yes	Yes	Yes	No	No	47	14	4	2	4	1	1	4	2	5	3	1	1	1	1	4	1	4	4	1	1	2	No
25	Male	In a Relationship	Village	Nuclear	25,000-50,000 BDT	Masters	Arts	Yes	Good	College(11-12)	College(11-12)	No	Yes	No	No	No	No	No	<2 hours	Yes	Yes	No	Yes	Yes	Yes	No	31	13	4	1	1	0	1	1	4	3	1	0	1	0	1	2	1	5	5	0	0	0	No
26	Male	In a Relationship	City	Nuclear	25,000-50,000 BDT	Masters	Business	Moderate	Good	Honours (above 12)	Honours (above 12)	No	No	No	No	No	No	No	2-3 hours	Yes	Yes	No	Yes	Yes	No	Yes	25	9	3	1	1	1	1	1	1	1	1	1	1	1	1	3	1	3	1	1	1	0	No
27	Male	Single	Village	Nuclear	25,000-50,000 BDT	Masters	Science	Moderate	Moderate	Honours (above 12)	Secondary(6-10)	No	No	No	No	No	No	No	2-3 hours	Yes	Yes	No	Yes	Yes	Yes	Yes	28	9	3	3	2	0	0	2	3	0	1	0	0	4	0	3	3	3	1	0	0	0	No
28	Female	Single	City	Nuclear	25,000-50,000 BDT	Masters	Engineering	Moderate	Moderate	Honours (above 12)	Honours (above 12)	No	Yes	No	No	No	No	No	>5 hours	Yes	Yes	No	Yes	Yes	Yes	Yes	54	14	3	3	0	0	3	3	4	2	2	1	1	4	1	5	4	3	4	5	5	1	Yes
18	Female	Single	Village	Joint	25,000-50,000 BDT	1st year	Science	Yes	Good	Honours (above 12)	College(11-12)	No	No	No	No	No	No	No	2-3 hours	Yes	Yes	No	Yes	Yes	No	Yes	13	6	3	0	0	0	3	0	2	0	0	0	0	0	0	0	0	2	3	0	0	0	No
21	Male	Single	City	Joint	25,000-50,000 BDT	4th year	Business	Moderate	Good	College(11-12)	Pimary (1-5)	No	No	No	No	No	No	No	4-5 hours	No	Yes	Yes	Yes	Yes	Yes	Yes	46	21	2	0	1	1	1	1	1	5	4	2	5	1	2	1	1	2	5	5	3	3	No
22	Female	Single	Village	Joint	25,000-50,000 BDT	2nd year	Science	Yes	Good	Honours (above 12)	College(11-12)	No	No	No	No	No	No	No	2-3 hours	Yes	Yes	No	Yes	Yes	No	Yes	42	17	5	3	0	0	2	2	3	1	3	2	0	4	4	3	0	4	4	2	0	0	No
22	Male	Single	City	Joint	25,000-50,000 BDT	2nd year	Business	Yes	Good	Pimary (1-5)	Pimary (1-5)	No	Yes	No	No	No	No	No	4-5 hours	Yes	Yes	No	Yes	Yes	Yes	No	25	15	3	3	4	0	0	3	0	0	3	0	0	1	3	1	0	0	1	3	0	0	No
22	Male	Single	Village	Joint	25,000-50,000 BDT	2nd year	Science	Yes	Good	Honours (above 12)	College(11-12)	No	No	Yes	No	No	No	No	<2 hours	No	No	No	No	No	No	Yes	37	9	1	0	0	5	3	2	2	1	4	5	0	0	0	1	1	1	2	3	3	3	No
22	Male	In a Relationship	City	Joint	25,000-50,000 BDT	3rd year	Arts	Yes	Good	Honours (above 12)	College(11-12)	No	Yes	No	No	Yes	No	No	2-3 hours	Yes	Yes	No	Yes	Yes	No	Yes	25	9	1	1	2	0	3	2	1	3	2	2	2	0	3	0	0	0	0	1	2	0	No
23	Male	In a Relationship	Village	Joint	25,000-50,000 BDT	4th year	Science	Yes	Good	Honours (above 12)	Secondary(6-10)	No	Yes	No	No	Yes	No	No	<2 hours	Yes	Yes	No	Yes	Yes	No	No	34	14	1	3	3	1	2	1	1	2	2	1	0	2	1	1	1	2	3	1	3	3	No
24	Male	In a Relationship	City	Joint	25,000-50,000 BDT	Masters	Science	Yes	Good	Honours (above 12)	Secondary(6-10)	No	No	No	No	No	No	Yes	>5 hours	Yes	Yes	No	Yes	Yes	Yes	Yes	53	16	5	3	3	2	4	3	5	3	1	2	1	3	0	5	2	5	3	0	2	1	Yes
23	Female	Single	City	Nuclear	25,000-50,000 BDT	4th year	Arts	Yes	Good	Honours (above 12)	College(11-12)	No	No	No	No	No	No	No	2-3 hours	Yes	Yes	No	Yes	Yes	No	No	20	6	3	1	2	0	1	1	1	1	1	1	0	0	1	1	1	1	1	1	1	1	No
25	Male	Single	Town	Nuclear	25,000-50,000 BDT	2nd year	Science	Moderate	Moderate	College(11-12)	Secondary(6-10)	No	No	No	No	No	No	No	>5 hours	No	Yes	No	No	Yes	Yes	No	71	21	4	4	2	3	4	3	2	3	4	3	5	5	5	4	4	3	3	4	4	2	Yes
24	Male	In a Relationship	Town	Joint	25,000-50,000 BDT	4th year	Business	Yes	Poor	College(11-12)	College(11-12)	No	No	No	No	No	No	Yes	>5 hours	Yes	Yes	No	No	Yes	No	No	75	18	3	4	5	4	4	4	5	5	5	3	2	2	4	4	5	3	3	3	3	4	Yes
19	Female	Single	City	Nuclear	25,000-50,000 BDT	2nd year	Arts	Yes	Good	Honours (above 12)	Honours (above 12)	No	No	No	No	No	No	No	>5 hours	Yes	Yes	Yes	Yes	Yes	No	Yes	46	13	3	3	0	0	0	3	4	3	0	3	0	3	0	4	3	5	3	2	3	4	No
20	Female	Single	City	Nuclear	25,000-50,000 BDT	1st year	Engineering	Yes	Good	Honours (above 12)	Honours (above 12)	No	No	No	No	No	No	No	>5 hours	Yes	Yes	No	Yes	Yes	No	No	45	14	5	3	3	0	3	2	3	4	2	0	0	2	0	4	1	5	3	2	1	2	No
20	Female	Single	City	Nuclear	25,000-50,000 BDT	1st year	Science	Moderate	Good	College(11-12)	College(11-12)	Yes	No	Yes	No	No	No	No	2-3 hours	Yes	Yes	No	Yes	Yes	No	No	36	13	4	4	0	0	2	1	3	3	1	3	1	2	0	1	1	3	3	0	2	2	No
20	Female	In a Relationship	City	Nuclear	25,000-50,000 BDT	3rd year	Science	Moderate	Moderate	Honours (above 12)	College(11-12)	No	No	No	No	No	No	Yes	>5 hours	No	Yes	Yes	Yes	Yes	Yes	No	60	16	5	5	4	1	4	5	5	5	0	1	2	0	4	4	2	5	5	3	0	0	Yes
20	Female	Single	Town	Nuclear	25,000-50,000 BDT	3rd year	Science	Yes	Good	Honours (above 12)	College(11-12)	No	No	No	No	No	No	No	4-5 hours	Yes	Yes	No	Yes	Yes	Yes	Yes	43	13	2	3	4	1	4	3	3	1	1	3	1	2	2	1	1	4	3	2	1	1	No
20	Female	In a Relationship	City	Nuclear	25,000-50,000 BDT	1st year	Business	Yes	Good	Honours (above 12)	Honours (above 12)	No	No	No	No	No	No	No	>5 hours	Yes	Yes	No	Yes	Yes	No	Yes	49	13	5	5	2	0	3	0	1	0	2	3	2	5	5	0	0	5	3	3	5	0	No
20	Female	In a Relationship	City	Nuclear	25,000-50,000 BDT	2nd year	Arts	Moderate	Good	Secondary(6-10)	Secondary(6-10)	No	No	No	No	No	No	No	>5 hours	Yes	No	No	Yes	Yes	Yes	Yes	47	12	5	3	2	1	2	3	5	0	0	4	1	3	0	3	0	2	3	4	5	1	No
20	Male	Single	Town	Nuclear	25,000-50,000 BDT	1st year	Science	Yes	Moderate	College(11-12)	No schooling	No	No	No	No	No	Yes	No	>5 hours	No	Yes	Yes	Yes	Yes	Yes	Yes	40	18	0	0	3	2	2	2	2	2	1	1	1	4	2	2	4	3	1	3	3	2	No
20	Female	Single	City	Nuclear	25,000-50,000 BDT	2nd year	Business	Yes	Good	Honours (above 12)	Honours (above 12)	No	Yes	No	No	No	No	No	>5 hours	No	Yes	No	Yes	Yes	Yes	Yes	94	30	5	5	5	1	5	5	5	5	5	5	5	5	3	5	5	5	5	5	5	5	Yes
20	Female	Single	Village	Nuclear	25,000-50,000 BDT	2nd year	Science	Yes	Good	Honours (above 12)	College(11-12)	No	No	No	No	No	No	No	4-5 hours	Yes	Yes	No	Yes	Yes	Yes	No	32	16	3	2	0	0	1	0	3	3	0	2	0	0	3	3	0	3	3	3	0	3	No
20	Female	Single	Village	Nuclear	25,000-50,000 BDT	2nd year	Science	Yes	Good	Honours (above 12)	Honours (above 12)	No	No	No	No	No	No	No	>5 hours	Yes	Yes	No	Yes	Yes	Yes	No	38	14	4	3	3	0	4	3	2	2	0	1	0	1	1	3	0	3	4	2	0	2	No
20	Female	Single	City	Nuclear	25,000-50,000 BDT	2nd year	Science	No	Good	Honours (above 12)	Honours (above 12)	No	No	No	Yes	No	No	No	>5 hours	Yes	Yes	No	Yes	Yes	No	No	64	16	4	4	5	1	4	5	5	3	1	1	3	4	2	2	3	4	3	2	4	4	Yes
21	Female	Single	Town	Nuclear	25,000-50,000 BDT	2nd year	Science	Yes	Good	Honours (above 12)	Honours (above 12)	No	No	No	No	No	No	No	>5 hours	No	Yes	Yes	Yes	Yes	Yes	Yes	52	15	3	3	0	0	5	5	3	5	0	1	0	5	3	5	2	5	5	0	0	2	Yes
21	Female	Single	City	Nuclear	25,000-50,000 BDT	3rd year	Arts	Yes	Good	Honours (above 12)	College(11-12)	No	No	No	No	No	No	Yes	4-5 hours	Yes	Yes	No	Yes	Yes	Yes	Yes	58	12	5	3	0	1	3	3	5	5	2	2	0	2	5	3	3	5	3	2	3	3	Yes
21	Female	Single	City	Nuclear	25,000-50,000 BDT	3rd year	Science	Yes	Good	Honours (above 12)	Honours (above 12)	No	No	No	No	No	No	No	4-5 hours	Yes	Yes	No	Yes	Yes	Yes	No	28	6	3	3	2	0	1	1	0	1	1	0	0	1	1	3	0	3	2	3	0	3	No
21	Female	Single	Village	Nuclear	<25,000 BDT	2nd year	Science	Yes	Good	Honours (above 12)	Secondary(6-10)	No	Yes	No	Yes	No	No	No	4-5 hours	Yes	Yes	No	Yes	Yes	Yes	No	55	18	5	5	3	0	5	5	0	5	0	0	0	1	2	4	3	5	3	3	3	3	Yes
21	Male	In a Relationship	City	Nuclear	25,000-50,000 BDT	3rd year	Engineering	Moderate	Moderate	Honours (above 12)	Honours (above 12)	No	Yes	No	No	Yes	No	No	4-5 hours	No	Yes	Yes	Yes	Yes	Yes	Yes	46	11	1	1	3	2	2	3	2	3	3	2	3	4	3	5	3	3	1	1	0	1	No
21	Male	Single	City	Nuclear	25,000-50,000 BDT	2nd year	Science	Yes	Good	College(11-12)	Secondary(6-10)	No	Yes	No	No	Yes	No	No	<2 hours	Yes	Yes	No	No	Yes	Yes	No	9	6	1	0	0	0	1	1	0	1	1	1	0	1	0	1	0	1	0	0	0	0	No
21	Male	Single	City	Nuclear	25,000-50,000 BDT	1st year	Engineering	Yes	Good	Honours (above 12)	College(11-12)	No	No	No	No	No	No	No	4-5 hours	Yes	Yes	No	Yes	Yes	Yes	No	59	20	5	5	0	4	3	4	4	3	1	1	1	4	1	4	4	5	3	1	3	3	Yes
21	Female	Single	City	Nuclear	25,000-50,000 BDT	3rd year	Engineering	Moderate	Good	Honours (above 12)	Secondary(6-10)	No	Yes	No	No	No	No	Yes	>5 hours	Yes	Yes	No	Yes	Yes	No	Yes	59	19	5	3	0	0	3	4	4	4	0	0	3	3	3	4	3	4	5	4	4	3	Yes
21	Female	Single	City	Nuclear	25,000-50,000 BDT	2nd year	Science	Yes	Good	College(11-12)	Secondary(6-10)	No	No	No	No	No	No	No	>5 hours	Yes	Yes	No	Yes	Yes	Yes	Yes	43	16	1	1	3	0	1	5	3	4	5	0	0	0	3	0	1	5	4	0	4	3	No
22	Female	In a Relationship	Town	Nuclear	25,000-50,000 BDT	2nd year	Science	Yes	Good	Honours (above 12)	College(11-12)	No	Yes	Yes	No	No	No	No	>5 hours	Yes	Yes	No	Yes	Yes	Yes	Yes	66	18	3	2	5	0	5	4	5	5	1	4	1	3	1	4	5	5	3	5	2	3	Yes
22	Male	Single	Village	Nuclear	25,000-50,000 BDT	2nd year	Science	Moderate	Good	College(11-12)	College(11-12)	No	No	No	No	No	No	No	2-3 hours	No	No	Yes	Yes	Yes	Yes	Yes	32	16	0	3	3	0	3	5	0	3	0	0	0	4	0	4	3	0	0	0	4	0	No
22	Male	Single	City	Nuclear	25,000-50,000 BDT	3rd year	Science	No	Good	Honours (above 12)	Secondary(6-10)	No	No	No	No	No	No	Yes	4-5 hours	Yes	Yes	Yes	Yes	Yes	No	No	47	15	5	2	4	1	0	3	3	3	1	1	3	1	1	3	3	3	3	3	1	3	No
22	Male	Single	City	Nuclear	25,000-50,000 BDT	2nd year	Business	Moderate	Good	Honours (above 12)	College(11-12)	No	No	No	No	No	No	Yes	4-5 hours	No	Yes	Yes	Yes	Yes	Yes	Yes	40	8	3	3	0	0	3	4	0	3	2	1	0	3	2	4	0	3	3	4	2	0	No
22	Female	Single	City	Nuclear	>50,000 BDT	3rd year	Science	Moderate	Good	Honours (above 12)	Honours (above 12)	No	Yes	No	No	No	No	No	>5 hours	Yes	Yes	No	Yes	Yes	No	Yes	34	15	3	3	0	1	4	0	0	1	3	1	0	1	0	3	1	4	3	3	0	3	No
22	Male	Single	City	Nuclear	25,000-50,000 BDT	1st year	Engineering	Yes	Not applicable	Honours (above 12)	Secondary(6-10)	No	No	No	No	No	No	No	4-5 hours	No	Yes	Yes	Yes	Yes	Yes	Yes	58	22	4	2	3	0	5	3	3	3	3	0	3	3	3	4	4	3	5	5	0	2	Yes
22	Female	In a Relationship	City	Nuclear	25,000-50,000 BDT	2nd year	Arts	Moderate	Good	Honours (above 12)	Honours (above 12)	No	No	Yes	No	Yes	No	No	<2 hours	Yes	Yes	No	Yes	Yes	Yes	Yes	13	9	1	1	2	0	0	0	1	1	0	0	0	0	0	2	0	3	1	1	0	0	No
22	Male	Single	Village	Nuclear	25,000-50,000 BDT	2nd year	Arts	Moderate	Good	Honours (above 12)	College(11-12)	No	Yes	No	No	No	No	No	4-5 hours	Yes	Yes	No	Yes	Yes	Yes	Yes	52	27	0	2	3	4	4	2	4	3	3	3	2	4	1	2	2	1	2	3	4	3	Yes
22	Male	Single	Village	Nuclear	25,000-50,000 BDT	4th year	Science	Yes	Good	College(11-12)	College(11-12)	No	No	No	No	No	No	No	2-3 hours	Yes	Yes	No	Yes	Yes	No	Yes	25	10	3	2	0	0	2	3	3	2	0	0	1	2	2	0	0	1	3	0	0	1	No
22	Female	In a Relationship	City	Nuclear	25,000-50,000 BDT	3rd year	Business	Yes	Good	Honours (above 12)	Honours (above 12)	No	Yes	No	No	No	No	No	>5 hours	Yes	Yes	No	Yes	Yes	No	Yes	78	24	5	5	5	5	5	5	5	5	1	5	0	0	3	5	5	5	5	5	0	4	Yes
22	Female	Single	City	Nuclear	25,000-50,000 BDT	3rd year	Science	Moderate	Not applicable	Honours (above 12)	Honours (above 12)	No	Yes	No	No	No	No	No	2-3 hours	Yes	Yes	No	Yes	Yes	Yes	Yes	34	8	3	3	0	0	3	3	3	2	1	1	1	1	0	4	0	3	3	1	0	2	No
22	Male	Single	Village	Nuclear	25,000-50,000 BDT	3rd year	Arts	No	Moderate	College(11-12)	Pimary (1-5)	No	Yes	No	Yes	No	No	Yes	4-5 hours	Yes	Yes	No	Yes	Yes	Yes	No	46	17	4	4	0	0	1	4	2	4	2	1	2	1	1	1	1	4	3	4	5	2	No
22	Female	Single	City	Nuclear	25,000-50,000 BDT	3rd year	Business	Yes	Good	Honours (above 12)	Secondary(6-10)	No	No	No	No	No	No	No	>5 hours	Yes	Yes	No	Yes	Yes	No	Yes	68	18	3	4	0	0	5	2	5	5	5	4	0	2	2	5	4	5	5	5	4	3	Yes
22	Female	In a Relationship	City	Nuclear	25,000-50,000 BDT	4th year	Engineering	Moderate	Good	Honours (above 12)	Honours (above 12)	No	No	Yes	No	No	No	No	>5 hours	Yes	Yes	No	Yes	Yes	No	Yes	63	15	5	5	4	0	4	4	4	4	1	1	0	4	3	4	4	5	4	1	2	4	Yes
22	Female	Single	City	Nuclear	25,000-50,000 BDT	2nd year	Business	Moderate	Good	College(11-12)	College(11-12)	No	Yes	No	No	No	No	Yes	4-5 hours	Yes	Yes	No	Yes	Yes	Yes	Yes	84	27	4	3	4	5	3	5	5	3	5	2	3	4	5	5	5	5	5	5	3	5	Yes
23	Female	Single	City	Nuclear	25,000-50,000 BDT	4th year	Business	Yes	Good	Honours (above 12)	Honours (above 12)	No	Yes	No	No	No	No	No	>5 hours	Yes	Yes	Yes	Yes	Yes	Yes	No	30	11	5	1	0	0	3	0	0	0	0	3	0	3	0	0	2	3	0	5	5	0	No
23	Female	Single	City	Nuclear	25,000-50,000 BDT	3rd year	Science	Yes	Good	Honours (above 12)	Honours (above 12)	No	Yes	No	No	No	No	No	>5 hours	No	Yes	No	Yes	Yes	Yes	Yes	53	29	5	3	2	1	3	2	5	3	0	0	3	3	0	0	5	5	5	3	2	3	Yes
23	Male	Single	City	Nuclear	25,000-50,000 BDT	3rd year	Engineering	Yes	Good	Honours (above 12)	Honours (above 12)	No	No	No	No	No	No	No	<2 hours	Yes	Yes	No	Yes	Yes	No	No	17	10	1	0	1	0	1	2	2	1	2	1	2	0	0	1	0	1	1	1	0	0	No
23	Male	Single	City	Nuclear	25,000-50,000 BDT	Masters	Science	Moderate	Good	Honours (above 12)	Secondary(6-10)	Yes	Yes	No	No	Yes	No	No	>5 hours	Yes	Yes	No	Yes	Yes	Yes	No	70	26	5	3	5	0	5	5	5	4	4	0	0	5	0	4	5	5	5	5	5	0	Yes
23	Male	In a Relationship	City	Nuclear	25,000-50,000 BDT	4th year	Business	Moderate	Good	Honours (above 12)	Secondary(6-10)	No	Yes	No	No	No	No	No	4-5 hours	No	Yes	Yes	Yes	No	No	No	50	16	4	4	3	0	1	2	3	3	4	4	5	3	4	3	1	0	0	5	1	0	Yes
23	Male	In a Relationship	City	Nuclear	25,000-50,000 BDT	4th year	Science	Yes	Good	Honours (above 12)	Honours (above 12)	No	No	No	No	No	No	Yes	<2 hours	Yes	Yes	Yes	Yes	Yes	Yes	Yes	53	14	4	5	3	3	3	2	3	4	1	1	1	1	2	2	1	3	4	4	4	2	Yes
23	Female	Single	Town	Nuclear	25,000-50,000 BDT	4th year	Science	Yes	Good	Honours (above 12)	Honours (above 12)	No	No	No	No	No	No	No	>5 hours	Yes	Yes	Yes	Yes	Yes	Yes	No	32	10	3	3	0	2	1	1	1	2	1	1	1	2	1	1	1	3	5	1	1	1	No
23	Female	Single	Town	Nuclear	25,000-50,000 BDT	4th year	Science	Moderate	Moderate	Honours (above 12)	Honours (above 12)	No	Yes	No	No	No	No	Yes	>5 hours	Yes	Yes	No	Yes	Yes	Yes	Yes	54	17	3	3	3	0	2	2	3	3	2	3	3	3	3	3	3	3	3	3	3	3	Yes
23	Male	Single	City	Nuclear	25,000-50,000 BDT	4th year	Business	Moderate	Good	Honours (above 12)	Secondary(6-10)	No	Yes	No	Yes	Yes	Yes	No	2-3 hours	Yes	Yes	Yes	Yes	Yes	Yes	Yes	54	12	5	3	0	0	1	3	5	4	0	3	4	5	3	3	3	3	3	0	3	3	Yes
23	Male	Single	City	Nuclear	25,000-50,000 BDT	3rd year	Engineering	Yes	Good	Honours (above 12)	Honours (above 12)	No	Yes	No	No	Yes	No	No	>5 hours	Yes	Yes	No	Yes	Yes	No	No	31	8	2	3	2	1	3	1	1	3	0	1	2	3	0	1	1	1	0	0	5	1	No
23	Male	Single	City	Nuclear	25,000-50,000 BDT	3rd year	Engineering	Yes	Good	College(11-12)	Secondary(6-10)	No	No	No	No	No	No	No	>5 hours	Yes	Yes	Yes	Yes	Yes	Yes	Yes	58	17	3	3	2	1	2	5	2	4	3	3	1	4	4	2	1	5	5	5	2	1	Yes
23	Female	Single	City	Nuclear	25,000-50,000 BDT	4th year	Science	Yes	Good	College(11-12)	Secondary(6-10)	No	No	No	No	No	No	No	>5 hours	Yes	Yes	No	Yes	Yes	Yes	No	44	21	5	5	4	0	0	4	5	4	0	0	1	1	0	0	1	5	5	0	1	3	No
23	Female	Single	Town	Nuclear	25,000-50,000 BDT	3rd year	Science	Yes	Good	Honours (above 12)	Honours (above 12)	No	No	No	No	No	No	No	>5 hours	No	Yes	Yes	Yes	Yes	Yes	Yes	44	15	4	3	5	0	3	2	2	1	0	0	0	4	3	3	1	5	3	3	2	0	No
23	Female	In a Relationship	Village	Nuclear	25,000-50,000 BDT	3rd year	Arts	Yes	Good	College(11-12)	Secondary(6-10)	No	Yes	No	No	No	No	No	<2 hours	Yes	Yes	No	Yes	Yes	Yes	Yes	17	8	1	3	0	0	0	1	0	3	0	0	0	0	3	0	0	3	2	1	0	0	No
23	Male	Single	Village	Nuclear	25,000-50,000 BDT	3rd year	Business	Yes	Good	Pimary (1-5)	Pimary (1-5)	No	Yes	Yes	No	No	No	No	2-3 hours	Yes	Yes	No	Yes	Yes	Yes	No	66	17	4	4	3	2	3	3	4	4	2	3	2	4	2	4	4	4	4	4	3	3	Yes
23	Male	Single	City	Nuclear	25,000-50,000 BDT	4th year	Arts	Yes	Moderate	College(11-12)	College(11-12)	Yes	Yes	No	No	No	No	No	>5 hours	No	Yes	No	Yes	Yes	No	Yes	70	23	4	3	3	4	4	4	3	2	3	4	4	4	4	4	3	3	4	4	3	3	Yes
23	Female	Single	City	Nuclear	25,000-50,000 BDT	4th year	Engineering	Moderate	Good	Honours (above 12)	College(11-12)	No	Yes	Yes	Yes	No	No	No	>5 hours	No	Yes	No	Yes	Yes	No	Yes	91	29	5	5	5	0	5	3	5	5	5	5	5	5	5	5	5	5	5	5	3	5	Yes
23	Male	Single	Town	Nuclear	25,000-50,000 BDT	Masters	Business	Moderate	Good	Honours (above 12)	Honours (above 12)	No	No	No	No	No	No	No	2-3 hours	Yes	Yes	No	Yes	Yes	No	Yes	37	14	3	4	5	1	0	3	2	3	1	3	1	1	1	0	0	3	4	0	2	0	No
24	Male	Single	City	Nuclear	25,000-50,000 BDT	4th year	Engineering	Moderate	Good	Honours (above 12)	Secondary(6-10)	Yes	Yes	Yes	No	Yes	No	No	>5 hours	Yes	Yes	Yes	Yes	Yes	Yes	Yes	52	22	4	2	2	1	0	3	5	4	1	0	0	3	3	2	4	4	4	4	1	5	Yes
24	Male	Single	City	Nuclear	25,000-50,000 BDT	Masters	Business	Yes	Good	College(11-12)	Honours (above 12)	No	No	No	No	Yes	No	No	4-5 hours	Yes	Yes	No	Yes	Yes	Yes	No	35	13	3	2	0	0	1	1	2	4	2	1	1	1	2	3	2	4	3	1	1	1	No
24	Male	Single	Town	Nuclear	25,000-50,000 BDT	4th year	Business	Yes	Good	Honours (above 12)	Secondary(6-10)	No	No	No	No	No	No	No	2-3 hours	Yes	Yes	No	Yes	Yes	No	Yes	14	6	2	2	2	0	0	0	2	1	0	2	0	0	0	0	0	2	1	0	0	0	No
24	Male	In a Relationship	City	Nuclear	25,000-50,000 BDT	Masters	Science	Moderate	Moderate	Honours (above 12)	College(11-12)	No	Yes	No	No	Yes	No	No	2-3 hours	No	Yes	Yes	Yes	No	Yes	No	38	14	1	2	2	0	4	2	1	3	4	0	0	3	2	3	0	1	4	2	1	3	No
24	Female	Single	Village	Nuclear	25,000-50,000 BDT	4th year	Science	Yes	Moderate	Pimary (1-5)	Pimary (1-5)	Yes	Yes	Yes	Yes	No	No	No	2-3 hours	Yes	Yes	No	Yes	Yes	Yes	Yes	3	6	0	0	0	0	0	0	0	0	0	3	0	0	0	0	0	0	0	0	0	0	No
24	Female	In a Relationship	City	Nuclear	25,000-50,000 BDT	3rd year	Science	Moderate	Moderate	Honours (above 12)	Pimary (1-5)	No	Yes	Yes	No	Yes	No	No	>5 hours	Yes	Yes	Yes	Yes	Yes	Yes	Yes	31	15	2	2	3	1	0	0	3	2	1	2	1	1	2	4	2	2	1	1	0	1	No
24	Male	Married	City	Nuclear	25,000-50,000 BDT	4th year	Science	No	Good	College(11-12)	Secondary(6-10)	No	Yes	No	No	Yes	No	No	>5 hours	Yes	Yes	Yes	Yes	Yes	Yes	Yes	38	18	0	0	1	2	1	0	1	1	5	3	3	2	5	0	3	0	0	5	3	3	No
24	Male	Single	City	Nuclear	25,000-50,000 BDT	3rd year	Science	Yes	Good	College(11-12)	College(11-12)	No	No	No	No	No	No	No	>5 hours	Yes	Yes	Yes	Yes	Yes	Yes	Yes	72	18	4	2	2	2	5	2	4	3	5	1	5	5	4	3	4	5	5	3	4	4	Yes
24	Female	Single	City	Nuclear	25,000-50,000 BDT	4th year	Science	Yes	Good	Honours (above 12)	Secondary(6-10)	No	Yes	No	No	No	No	No	>5 hours	No	Yes	Yes	Yes	Yes	Yes	No	69	30	5	5	5	1	1	5	5	5	0	1	1	5	0	5	5	5	5	5	0	5	Yes
24	Female	Single	Village	Nuclear	25,000-50,000 BDT	4th year	Science	Yes	Good	Honours (above 12)	College(11-12)	No	No	No	Yes	No	No	Yes	>5 hours	Yes	Yes	No	Yes	Yes	Yes	Yes	49	14	3	4	4	3	5	4	5	5	0	0	0	0	0	5	4	4	3	0	0	0	No
24	Female	Single	City	Nuclear	25,000-50,000 BDT	3rd year	Science	Moderate	Good	Honours (above 12)	Honours (above 12)	No	Yes	No	Yes	No	No	No	4-5 hours	No	Yes	No	Yes	Yes	Yes	Yes	44	11	4	3	4	0	3	4	3	4	1	0	0	1	0	3	1	5	4	3	1	0	No
24	Female	Single	City	Nuclear	25,000-50,000 BDT	3rd year	Science	No	Good	Honours (above 12)	Honours (above 12)	No	No	Yes	Yes	No	No	No	>5 hours	No	Yes	Yes	Yes	Yes	Yes	Yes	62	16	5	3	4	0	3	4	3	5	2	2	1	3	4	5	3	4	5	3	1	2	Yes
24	Female	Single	City	Nuclear	25,000-50,000 BDT	Masters	Arts	Moderate	Good	Honours (above 12)	College(11-12)	No	No	No	No	No	No	Yes	>5 hours	No	Yes	No	Yes	Yes	Yes	No	59	19	3	3	4	0	3	3	3	5	3	3	1	2	3	3	2	4	4	3	4	3	Yes
24	Male	In a Relationship	City	Nuclear	25,000-50,000 BDT	4th year	Business	Moderate	Good	College(11-12)	No schooling	No	No	No	No	Yes	No	No	4-5 hours	Yes	Yes	Yes	Yes	Yes	No	Yes	30	16	0	3	2	1	1	1	1	3	1	1	1	2	1	3	1	2	1	3	1	1	No
24	Female	In a Relationship	City	Nuclear	25,000-50,000 BDT	Masters	Business	Moderate	Good	Honours (above 12)	Honours (above 12)	Yes	Yes	No	No	No	No	No	4-5 hours	Yes	Yes	No	Yes	Yes	No	Yes	24	12	4	2	0	0	0	3	3	2	0	0	0	1	0	0	0	4	3	1	1	0	No
24	Female	In a Relationship	City	Nuclear	25,000-50,000 BDT	4th year	Arts	Moderate	Moderate	Secondary(6-10)	College(11-12)	Yes	Yes	Yes	Yes	Yes	No	Yes	2-3 hours	Yes	Yes	No	Yes	Yes	Yes	No	29	12	4	3	1	0	3	1	0	1	0	1	1	1	1	3	0	4	2	0	0	3	No
24	Female	Single	Town	Nuclear	>50,000 BDT	4th year	Business	No	Moderate	Secondary(6-10)	College(11-12)	No	Yes	No	No	Yes	No	Yes	>5 hours	No	Yes	No	Yes	Yes	No	No	82	21	4	3	4	2	5	5	5	5	5	5	3	3	5	4	5	4	3	5	3	4	Yes
24	Female	Married	City	Nuclear	25,000-50,000 BDT	Masters	Science	Yes	Good	Honours (above 12)	Honours (above 12)	No	Yes	No	No	No	No	No	>5 hours	No	No	No	Yes	Yes	Yes	Yes	59	18	2	3	3	1	5	3	5	3	5	2	2	4	4	3	3	2	3	0	3	3	Yes
24	Female	Single	Town	Nuclear	25,000-50,000 BDT	3rd year	Business	Yes	Good	Honours (above 12)	Honours (above 12)	No	Yes	No	No	No	No	No	>5 hours	Yes	Yes	No	Yes	Yes	No	Yes	51	16	4	2	2	2	3	2	3	3	2	2	1	3	2	3	3	3	3	2	3	3	Yes
24	Male	In a Relationship	City	Nuclear	25,000-50,000 BDT	3rd year	Business	Yes	Good	College(11-12)	College(11-12)	No	Yes	No	No	No	No	No	2-3 hours	Yes	Yes	No	Yes	Yes	Yes	No	63	21	4	4	3	2	3	4	5	3	1	3	4	5	1	1	3	4	4	3	3	3	Yes
24	Female	Single	City	Nuclear	25,000-50,000 BDT	Masters	Arts	Yes	Good	Honours (above 12)	Honours (above 12)	No	No	No	No	No	No	No	2-3 hours	Yes	No	No	Yes	Yes	No	No	47	6	5	5	0	0	1	4	4	5	0	0	0	4	0	4	2	5	4	0	3	1	No
25	Male	Single	City	Nuclear	25,000-50,000 BDT	Masters	Engineering	Moderate	Good	Honours (above 12)	Honours (above 12)	No	Yes	No	No	No	No	No	2-3 hours	Yes	Yes	Yes	Yes	Yes	No	Yes	57	22	3	2	3	0	1	4	4	5	2	1	0	3	2	4	4	5	4	3	4	3	Yes
25	Female	Single	Village	Nuclear	25,000-50,000 BDT	4th year	Science	Moderate	Moderate	Secondary(6-10)	College(11-12)	Yes	Yes	Yes	Yes	No	No	No	4-5 hours	Yes	Yes	No	Yes	Yes	Yes	Yes	63	21	4	4	2	1	5	4	3	4	2	3	3	3	2	4	2	4	4	3	2	4	Yes
25	Male	In a Relationship	City	Nuclear	25,000-50,000 BDT	Masters	Science	Yes	Good	Honours (above 12)	College(11-12)	No	No	No	No	Yes	No	No	>5 hours	Yes	Yes	Yes	Yes	Yes	Yes	Yes	59	18	3	3	2	2	1	2	4	2	0	2	5	3	2	3	2	5	5	5	3	5	Yes
25	Female	Married	City	Nuclear	25,000-50,000 BDT	4th year	Science	Yes	Good	Honours (above 12)	Honours (above 12)	No	No	No	No	No	No	No	>5 hours	Yes	Yes	No	Yes	Yes	No	No	35	15	5	3	0	0	1	0	1	3	0	0	0	3	4	1	1	4	3	3	0	3	No
25	Male	Married	City	Nuclear	25,000-50,000 BDT	Masters	Engineering	Moderate	Good	Honours (above 12)	College(11-12)	No	Yes	No	No	Yes	No	No	4-5 hours	Yes	Yes	No	Yes	Yes	No	Yes	32	12	4	3	3	1	2	3	3	3	0	2	0	0	0	1	0	3	1	0	0	3	No
25	Female	Single	City	Nuclear	25,000-50,000 BDT	Masters	Science	Yes	Moderate	Honours (above 12)	College(11-12)	No	Yes	No	No	No	No	No	4-5 hours	Yes	Yes	No	Yes	Yes	No	Yes	25	7	1	1	0	0	3	0	0	0	0	3	0	1	0	4	2	3	3	2	0	2	No
26	Male	Single	City	Nuclear	<25,000 BDT	4th year	Engineering	Moderate	Moderate	Honours (above 12)	College(11-12)	No	No	No	No	Yes	No	No	4-5 hours	Yes	Yes	No	Yes	Yes	Yes	No	39	17	3	2	4	1	0	2	3	3	2	0	0	1	0	5	0	3	2	3	2	3	No
26	Female	In a Relationship	City	Nuclear	<25,000 BDT	Masters	Arts	Yes	Good	Honours (above 12)	Secondary(6-10)	Yes	Yes	Yes	Yes	No	No	Yes	2-3 hours	Yes	Yes	No	Yes	No	No	Yes	27	7	2	2	1	1	1	2	1	1	1	1	1	2	2	2	1	2	1	1	1	1	No
28	Male	Single	City	Nuclear	25,000-50,000 BDT	Masters	Business	No	Good	College(11-12)	Pimary (1-5)	No	Yes	No	Yes	Yes	No	No	4-5 hours	Yes	Yes	No	Yes	Yes	No	Yes	50	17	4	4	3	2	3	4	1	4	1	3	2	4	1	1	2	2	3	1	3	2	Yes
29	Female	Married	City	Nuclear	25,000-50,000 BDT	Masters	Business	Yes	Good	Honours (above 12)	Honours (above 12)	No	No	No	No	No	No	No	>5 hours	No	Yes	Yes	Yes	Yes	Yes	Yes	63	26	5	5	3	0	1	3	3	4	4	1	2	5	2	1	1	5	5	5	5	3	Yes
31	Female	Single	City	Nuclear	25,000-50,000 BDT	Masters	Science	Yes	Good	Honours (above 12)	College(11-12)	No	No	No	No	No	No	No	4-5 hours	Yes	No	No	Yes	Yes	No	No	22	11	1	1	0	0	1	1	1	1	0	1	1	1	1	1	1	3	4	1	1	1	No
20	Male	In a Relationship	City	Joint	25,000-50,000 BDT	2nd year	Science	Yes	Good	Honours (above 12)	Secondary(6-10)	No	No	Yes	Yes	Yes	No	No	>5 hours	No	Yes	No	Yes	Yes	Yes	Yes	72	20	5	5	3	0	5	4	4	3	3	3	4	3	4	4	4	4	4	3	3	4	Yes
22	Male	Single	Town	Joint	25,000-50,000 BDT	2nd year	Science	Yes	Good	Honours (above 12)	Honours (above 12)	No	No	No	No	Yes	No	No	4-5 hours	No	Yes	Yes	Yes	Yes	Yes	Yes	29	14	3	2	3	1	1	0	1	0	0	2	0	4	1	4	1	3	2	1	0	0	No
22	Female	In a Relationship	City	Joint	25,000-50,000 BDT	2nd year	Arts	Moderate	Good	Honours (above 12)	College(11-12)	No	No	Yes	Yes	No	No	No	<2 hours	Yes	Yes	No	Yes	Yes	No	Yes	14	8	2	2	1	0	1	0	0	1	0	1	0	1	0	1	0	1	1	1	1	0	No
22	Male	Single	Village	Joint	25,000-50,000 BDT	3rd year	Science	Yes	Good	Honours (above 12)	Secondary(6-10)	No	No	No	No	No	No	No	>5 hours	Yes	Yes	No	Yes	Yes	No	Yes	48	16	4	2	3	0	1	3	3	3	3	0	3	1	1	1	2	4	4	3	4	3	No
22	Male	Single	Town	Joint	25,000-50,000 BDT	Masters	Science	Moderate	Good	College(11-12)	College(11-12)	No	No	No	No	No	No	No	<2 hours	Yes	Yes	No	Yes	Yes	No	No	38	18	3	3	3	0	0	0	1	3	4	0	0	3	3	3	3	0	0	3	3	3	No
22	Male	Single	City	Joint	25,000-50,000 BDT	4th year	Science	Yes	Good	College(11-12)	Pimary (1-5)	No	No	No	No	No	No	No	4-5 hours	Yes	Yes	Yes	Yes	Yes	No	No	6	11	0	0	0	0	0	0	0	0	0	0	0	0	0	0	0	3	0	0	3	0	No
22	Male	Single	City	Joint	25,000-50,000 BDT	3rd year	Engineering	Yes	Good	College(11-12)	College(11-12)	No	No	No	No	No	No	No	>5 hours	Yes	Yes	Yes	Yes	Yes	Yes	No	19	6	2	2	0	0	2	1	1	1	3	0	0	1	0	0	1	2	1	1	1	0	No
22	Male	Single	City	Joint	25,000-50,000 BDT	3rd year	Engineering	Yes	Good	College(11-12)	College(11-12)	No	No	No	No	No	No	No	>5 hours	Yes	Yes	Yes	Yes	Yes	Yes	No	19	6	2	2	0	0	2	1	1	1	3	0	0	1	0	0	1	2	1	1	1	0	No
22	Male	Single	Town	Joint	25,000-50,000 BDT	3rd year	Business	Yes	Good	Pimary (1-5)	Pimary (1-5)	No	No	No	No	No	No	No	<2 hours	Yes	Yes	No	Yes	Yes	No	No	23	11	3	1	1	0	1	1	1	1	0	1	1	0	0	2	1	3	3	3	0	0	No
22.8	Male	Single	Town	Joint	25,000-50,000 BDT	4th year	Science	Moderate	Moderate	Pimary (1-5)	No schooling	No	No	No	No	Yes	No	Yes	4-5 hours	Yes	No	No	Yes	Yes	Yes	No	53	18	1	1	2	3	1	1	1	1	4	4	3	4	2	3	5	4	3	5	1	4	Yes
23	Male	In a Relationship	Village	Joint	25,000-50,000 BDT	Masters	Arts	Moderate	Good	College(11-12)	Pimary (1-5)	No	No	No	No	Yes	No	No	4-5 hours	No	No	No	Yes	Yes	Yes	No	44	14	3	3	2	2	2	1	3	2	2	2	2	2	2	2	2	2	2	2	3	3	No
24	Male	In a Relationship	City	Joint	25,000-50,000 BDT	4th year	Engineering	No	Good	Secondary(6-10)	Secondary(6-10)	No	No	No	No	No	No	No	>5 hours	Yes	Yes	No	Yes	Yes	Yes	No	50	19	4	3	3	1	1	2	5	3	2	2	2	2	2	2	2	2	3	3	3	3	Yes
24	Male	Single	Village	Joint	25,000-50,000 BDT	Masters	Science	Moderate	Good	Honours (above 12)	College(11-12)	No	No	No	No	No	No	No	>5 hours	Yes	Yes	No	Yes	Yes	Yes	No	62	14	5	3	4	4	4	3	4	3	1	1	2	5	2	3	3	4	3	1	3	4	Yes
24	Female	Single	Town	Joint	25,000-50,000 BDT	4th year	Engineering	Yes	Good	College(11-12)	Secondary(6-10)	No	No	No	No	No	No	No	>5 hours	Yes	Yes	No	Yes	Yes	No	Yes	41	11	0	3	5	1	3	1	1	1	0	1	1	5	1	4	3	4	3	1	2	1	No
24	Male	Single	City	Joint	25,000-50,000 BDT	4th year	Arts	Moderate	Good	Secondary(6-10)	Secondary(6-10)	Yes	No	No	No	No	No	No	2-3 hours	Yes	Yes	No	No	Yes	No	No	28	10	3	2	0	0	1	2	3	1	1	2	1	1	0	3	3	2	2	0	1	0	No
24	Male	Single	Village	Joint	25,000-50,000 BDT	4th year	Engineering	Yes	Good	Honours (above 12)	College(11-12)	No	No	No	Yes	No	No	No	>5 hours	Yes	Yes	No	Yes	Yes	Yes	No	56	17	4	4	4	0	3	5	4	3	1	3	2	3	3	2	2	4	3	3	2	1	Yes
24	Female	In a Relationship	City	Joint	25,000-50,000 BDT	3rd year	Business	Yes	Good	Secondary(6-10)	Secondary(6-10)	No	No	No	No	No	No	Yes	4-5 hours	Yes	Yes	No	Yes	Yes	No	Yes	34	12	3	4	0	0	2	1	2	0	0	0	1	5	2	4	4	4	1	0	1	0	No
25	Female	Married	Village	Joint	25,000-50,000 BDT	Masters	Science	Yes	Good	College(11-12)	Secondary(6-10)	No	Yes	No	No	No	No	No	>5 hours	No	Yes	No	No	Yes	No	Yes	33	10	1	2	1	0	5	3	1	5	0	1	3	3	0	0	0	3	5	0	0	0	No
25	Male	Single	City	Joint	25,000-50,000 BDT	Masters	Arts	Yes	Good	Secondary(6-10)	Secondary(6-10)	No	No	No	No	No	No	No	4-5 hours	Yes	Yes	No	Yes	Yes	No	No	44	16	4	3	0	0	3	2	3	2	1	1	1	3	3	3	1	4	4	2	3	1	No
26	Male	Single	City	Joint	25,000-50,000 BDT	Masters	Business	No	Good	College(11-12)	Secondary(6-10)	No	Yes	No	No	No	No	No	>5 hours	Yes	Yes	No	Yes	Yes	No	No	40	7	5	3	1	0	3	0	5	1	0	1	3	3	1	5	1	3	4	0	0	1	No
22	Female	In a Relationship	Town	Nuclear	25,000-50,000 BDT	3rd year	Engineering	Moderate	Poor	Honours (above 12)	College(11-12)	No	No	No	No	Yes	No	No	4-5 hours	No	Yes	No	Yes	Yes	Yes	Yes	63	17	3	3	2	4	3	5	4	4	3	4	5	4	4	3	2	1	3	1	3	2	Yes
25	Male	Single	Town	Nuclear	25,000-50,000 BDT	Masters	Arts	Yes	Not applicable	Honours (above 12)	College(11-12)	Yes	No	Yes	Yes	No	No	Yes	4-5 hours	Yes	Yes	No	Yes	Yes	No	No	56	21	5	4	5	1	3	1	5	4	1	0	1	2	2	3	3	5	4	0	3	4	Yes
20	Male	Single	City	Nuclear	25,000-50,000 BDT	1st year	Business	Yes	Good	Honours (above 12)	College(11-12)	No	No	No	No	No	No	No	4-5 hours	No	Yes	No	No	Yes	No	No	23	16	0	0	0	0	0	0	0	0	0	0	3	2	3	4	3	3	2	3	0	0	No
20	Female	Married	City	Nuclear	25,000-50,000 BDT	2nd year	Engineering	Moderate	Good	Honours (above 12)	College(11-12)	No	No	No	No	No	No	Yes	>5 hours	Yes	Yes	No	Yes	Yes	No	No	63	26	5	3	1	0	5	3	5	3	1	3	0	5	1	4	4	5	5	5	0	5	Yes
20	Male	In a Relationship	City	Nuclear	25,000-50,000 BDT	1st year	Business	Moderate	Moderate	Honours (above 12)	Pimary (1-5)	No	No	No	No	Yes	No	No	4-5 hours	Yes	Yes	Yes	Yes	Yes	Yes	Yes	36	17	4	2	1	2	0	0	1	2	3	1	1	2	1	1	1	3	2	2	3	4	No
20	Female	Single	Village	Nuclear	25,000-50,000 BDT	2nd year	Engineering	Yes	Good	Honours (above 12)	College(11-12)	No	Yes	No	No	Yes	No	No	>5 hours	Yes	Yes	Yes	Yes	Yes	Yes	Yes	52	18	5	3	3	0	3	3	4	3	0	0	3	3	2	3	2	3	3	3	3	3	Yes
22	Female	Single	City	Nuclear	25,000-50,000 BDT	4th year	Science	Yes	Good	Honours (above 12)	College(11-12)	No	No	No	No	No	No	Yes	2-3 hours	Yes	Yes	No	Yes	Yes	Yes	Yes	37	11	3	4	2	1	2	3	2	1	2	1	1	2	3	3	1	1	1	1	2	1	No
22	Male	Single	City	Nuclear	25,000-50,000 BDT	3rd year	Engineering	Moderate	Good	Honours (above 12)	Honours (above 12)	No	No	No	No	Yes	No	No	>5 hours	Yes	Yes	Yes	Yes	No	No	No	26	11	2	3	5	0	4	3	1	0	0	1	0	0	0	1	0	2	2	1	0	1	No
22	Female	Single	City	Nuclear	25,000-50,000 BDT	4th year	Arts	Yes	Good	Honours (above 12)	Honours (above 12)	No	No	No	No	No	Yes	Yes	4-5 hours	Yes	Yes	Yes	Yes	Yes	Yes	Yes	56	18	3	3	2	1	4	4	4	4	1	1	1	4	2	3	3	4	4	1	4	3	Yes
22	Female	Single	Town	Nuclear	25,000-50,000 BDT	2nd year	Engineering	Moderate	Moderate	Honours (above 12)	College(11-12)	No	Yes	No	No	No	No	No	>5 hours	Yes	Yes	Yes	Yes	Yes	Yes	No	28	11	4	3	1	0	1	2	3	3	0	0	0	1	1	0	0	3	4	0	1	1	No
22	Female	In a Relationship	Town	Nuclear	25,000-50,000 BDT	4th year	Business	Moderate	Poor	College(11-12)	College(11-12)	No	Yes	No	Yes	No	No	Yes	>5 hours	Yes	Yes	No	Yes	Yes	Yes	Yes	79	22	4	4	5	4	4	3	5	5	4	5	5	4	3	4	2	3	3	4	4	4	Yes
22	Female	Single	City	Nuclear	25,000-50,000 BDT	2nd year	Business	Yes	Good	Honours (above 12)	Secondary(6-10)	No	Yes	No	No	No	No	No	>5 hours	Yes	Yes	Yes	Yes	Yes	Yes	Yes	41	18	3	3	1	0	5	3	3	3	1	3	0	2	1	2	2	3	3	0	0	3	No
23	Male	Single	Town	Nuclear	25,000-50,000 BDT	Masters	Science	Yes	Good	Honours (above 12)	Honours (above 12)	No	No	No	No	Yes	No	No	4-5 hours	No	Yes	No	Yes	Yes	No	No	32	21	4	1	4	0	2	1	5	2	1	0	1	0	0	4	0	4	0	0	2	1	No
23	Male	Single	City	Nuclear	25,000-50,000 BDT	3rd year	Science	Yes	Good	College(11-12)	Secondary(6-10)	No	No	No	No	No	No	Yes	>5 hours	Yes	Yes	Yes	Yes	Yes	Yes	Yes	65	18	2	2	1	2	3	3	5	4	5	0	3	5	2	5	5	5	5	3	2	3	Yes
23	Male	Single	Town	Nuclear	25,000-50,000 BDT	4th year	Science	Moderate	Good	College(11-12)	Honours (above 12)	No	No	No	No	No	No	No	4-5 hours	No	Yes	No	Yes	Yes	No	No	69	22	4	3	3	3	2	2	4	5	2	4	3	3	4	4	5	3	4	3	4	4	Yes
23	Male	In a Relationship	City	Nuclear	25,000-50,000 BDT	4th year	Arts	Yes	Good	Honours (above 12)	College(11-12)	No	No	No	No	No	No	Yes	<2 hours	Yes	Yes	No	Yes	Yes	No	Yes	25	10	3	2	2	0	0	0	3	0	1	2	0	1	1	1	1	2	2	2	1	1	No
24	Male	In a Relationship	Town	Nuclear	25,000-50,000 BDT	3rd year	Science	Yes	Good	College(11-12)	College(11-12)	No	No	No	No	Yes	No	No	>5 hours	Yes	Yes	Yes	Yes	Yes	Yes	Yes	58	18	3	3	2	1	5	1	3	2	3	3	5	3	3	2	4	3	1	3	5	3	Yes
24	Male	Single	City	Nuclear	25,000-50,000 BDT	Masters	Arts	Yes	Good	Honours (above 12)	College(11-12)	No	No	No	No	Yes	No	No	<2 hours	Yes	Yes	No	Yes	Yes	No	No	5	6	2	0	0	0	0	0	0	0	0	0	0	0	3	0	0	0	0	0	0	0	No
25	Male	In a Relationship	City	Nuclear	25,000-50,000 BDT	Masters	Engineering	Yes	Good	Honours (above 12)	College(11-12)	No	No	No	No	Yes	No	No	>5 hours	No	Yes	No	Yes	Yes	Yes	Yes	62	18	2	1	3	1	5	3	1	3	5	2	3	5	5	3	3	3	5	1	3	5	Yes
26	Female	In a Relationship	Town	Nuclear	25,000-50,000 BDT	Masters	Arts	Yes	Good	Honours (above 12)	Honours (above 12)	Yes	Yes	No	No	No	No	No	<2 hours	Yes	Yes	No	Yes	Yes	Yes	Yes	12	21	5	2	0	0	3	0	0	2	0	0	0	0	0	0	0	0	0	0	0	0	No
24	Male	Single	City	Nuclear	25,000-50,000 BDT	4th year	Engineering	No	Good	Honours (above 12)	College(11-12)	No	No	No	No	No	No	No	>5 hours	Yes	Yes	No	Yes	Yes	Yes	Yes	35	12	5	1	0	0	0	0	5	0	0	1	3	5	0	5	0	5	5	0	0	0	No
19	Male	Single	City	Joint	25,000-50,000 BDT	1st year	Science	Yes	Good	Honours (above 12)	Honours (above 12)	No	No	No	No	Yes	No	No	4-5 hours	Yes	Yes	No	No	Yes	No	No	19	6	2	2	4	1	2	3	1	0	0	0	0	0	0	0	1	2	1	0	0	0	No
21	Male	In a Relationship	City	Joint	25,000-50,000 BDT	2nd year	Business	Moderate	Moderate	College(11-12)	Pimary (1-5)	No	Yes	No	No	Yes	No	Yes	4-5 hours	Yes	Yes	Yes	Yes	Yes	Yes	No	22	13	1	1	1	1	1	1	1	1	1	1	1	1	0	1	1	1	1	2	2	2	No
22	Male	Single	City	Joint	25,000-50,000 BDT	3rd year	Business	Yes	Good	Honours (above 12)	Honours (above 12)	No	No	No	No	No	No	No	<2 hours	Yes	Yes	No	Yes	Yes	Yes	Yes	63	19	4	3	0	3	3	3	5	5	3	3	4	3	3	3	3	3	3	3	3	3	Yes
23	Male	Single	Town	Joint	25,000-50,000 BDT	4th year	Business	Moderate	Poor	College(11-12)	Secondary(6-10)	No	Yes	No	No	Yes	No	No	4-5 hours	Yes	Yes	No	Yes	Yes	No	No	69	22	2	3	4	5	4	3	3	4	3	4	3	3	3	3	3	3	4	4	4	4	Yes
25	Female	In a Relationship	Village	Joint	25,000-50,000 BDT	4th year	Arts	Moderate	Good	Honours (above 12)	Honours (above 12)	Yes	Yes	No	Yes	Yes	No	No	>5 hours	Yes	Yes	No	Yes	Yes	No	Yes	31	11	3	1	0	0	1	2	2	3	0	1	2	2	1	4	1	3	3	0	0	2	No
23	Female	Single	Village	Nuclear	25,000-50,000 BDT	4th year	Science	Yes	Good	College(11-12)	Secondary(6-10)	No	No	No	No	No	No	No	>5 hours	Yes	No	No	Yes	Yes	Yes	Yes	27	14	3	3	0	0	3	3	3	3	0	0	0	3	0	0	0	3	3	0	0	0	No
23	Male	Single	City	Nuclear	25,000-50,000 BDT	4th year	Engineering	Yes	Good	Honours (above 12)	Honours (above 12)	No	Yes	No	No	No	No	No	2-3 hours	Yes	Yes	Yes	Yes	Yes	Yes	Yes	55	26	4	2	2	1	3	4	5	3	0	2	3	1	1	4	3	3	3	2	4	5	Yes
20	Female	Single	Town	Nuclear	25,000-50,000 BDT	2nd year	Science	Yes	Good	Honours (above 12)	Honours (above 12)	No	No	No	No	No	No	No	4-5 hours	Yes	Yes	No	Yes	Yes	No	Yes	39	13	3	3	3	0	3	4	1	3	2	0	0	1	2	3	2	3	4	2	0	0	No
23	Female	Single	City	Nuclear	25,000-50,000 BDT	4th year	Business	Moderate	Good	Honours (above 12)	College(11-12)	No	Yes	No	Yes	No	No	Yes	2-3 hours	Yes	Yes	Yes	Yes	Yes	Yes	Yes	40	6	2	5	3	0	5	3	2	2	3	0	0	1	1	5	1	2	3	1	1	0	No
23	Female	Single	City	Nuclear	25,000-50,000 BDT	4th year	Business	Moderate	Good	Honours (above 12)	College(11-12)	No	Yes	No	Yes	No	No	Yes	2-3 hours	Yes	Yes	Yes	Yes	Yes	Yes	Yes	40	6	2	5	3	0	5	3	2	2	3	0	0	1	1	5	1	2	3	1	1	0	No
18	Male	In a Relationship	Town	Nuclear	>50,000 BDT	1st year	Arts	No	Good	Honours (above 12)	Honours (above 12)	No	No	No	No	Yes	No	No	>5 hours	No	Yes	No	Yes	Yes	Yes	Yes	72	15	5	5	3	2	5	3	3	5	3	3	2	3	3	5	3	5	5	3	3	3	Yes
19	Male	Single	City	Nuclear	>50,000 BDT	1st year	Science	Yes	Good	Honours (above 12)	Honours (above 12)	No	Yes	No	No	Yes	No	No	>5 hours	Yes	Yes	Yes	Yes	Yes	Yes	No	42	10	2	2	0	3	5	4	5	0	0	0	0	0	0	0	5	5	3	5	3	0	No
19	Female	Single	City	Nuclear	>50,000 BDT	1st year	Science	Yes	Good	Honours (above 12)	Honours (above 12)	No	Yes	Yes	Yes	No	No	Yes	<2 hours	Yes	Yes	No	Yes	Yes	No	No	69	16	5	5	0	4	5	5	5	5	4	1	0	0	3	5	5	5	5	5	1	1	Yes
19	Female	Single	City	Nuclear	25,000-50,000 BDT	1st year	Science	Yes	Good	Honours (above 12)	Honours (above 12)	No	No	No	No	No	No	No	>5 hours	Yes	Yes	No	Yes	Yes	Yes	Yes	47	20	5	3	0	0	3	3	3	3	1	1	2	2	0	4	3	5	4	1	1	3	No
20	Female	Single	City	Nuclear	<25,000 BDT	1st year	Science	Yes	Moderate	Honours (above 12)	Honours (above 12)	No	No	No	No	No	No	No	<2 hours	Yes	Yes	Yes	Yes	Yes	Yes	Yes	20	6	3	0	0	0	0	2	2	1	0	5	2	0	5	0	0	0	0	0	0	0	No
20	Male	Single	Village	Nuclear	25,000-50,000 BDT	1st year	Science	Moderate	Good	College(11-12)	College(11-12)	No	No	No	No	Yes	No	No	>5 hours	Yes	Yes	Yes	Yes	Yes	Yes	Yes	65	18	4	4	4	0	5	3	5	4	1	3	3	3	3	5	3	4	4	2	2	3	Yes
20	Male	Single	Village	Nuclear	25,000-50,000 BDT	1st year	Engineering	Yes	Good	Secondary(6-10)	College(11-12)	No	Yes	No	No	Yes	No	No	4-5 hours	Yes	Yes	No	Yes	Yes	No	Yes	31	12	5	5	3	4	0	0	5	0	0	1	0	3	0	5	0	0	0	0	0	0	No
20	Male	Single	Town	Nuclear	25,000-50,000 BDT	2nd year	Science	Yes	Good	Honours (above 12)	Honours (above 12)	No	No	No	No	No	No	No	2-3 hours	Yes	Yes	No	Yes	Yes	No	Yes	29	9	3	2	0	0	1	2	0	0	0	0	2	5	2	1	2	3	0	0	3	3	No
20	Male	In a Relationship	Town	Nuclear	25,000-50,000 BDT	1st year	Arts	Yes	Good	College(11-12)	College(11-12)	No	No	No	No	Yes	No	No	>5 hours	No	Yes	Yes	Yes	Yes	Yes	Yes	80	18	5	5	0	2	5	3	5	3	5	1	5	5	5	4	4	5	5	5	4	4	Yes
20	Female	Married	City	Nuclear	>50,000 BDT	3rd year	Science	Moderate	Good	Honours (above 12)	Secondary(6-10)	No	No	No	No	No	No	No	2-3 hours	Yes	Yes	No	Yes	Yes	No	Yes	25	13	4	1	0	1	1	1	1	0	0	1	2	3	0	3	1	4	0	0	0	2	No
20	Male	Single	City	Nuclear	25,000-50,000 BDT	1st year	Arts	Yes	Good	Honours (above 12)	Honours (above 12)	No	No	No	No	No	No	No	>5 hours	Yes	Yes	No	Yes	Yes	Yes	Yes	43	15	3	2	1	2	3	2	3	3	1	1	3	3	0	3	3	3	2	1	1	3	No
20	Female	Single	City	Nuclear	25,000-50,000 BDT	2nd year	Engineering	Yes	Good	Honours (above 12)	Honours (above 12)	No	Yes	No	No	Yes	No	Yes	>5 hours	Yes	Yes	No	Yes	Yes	Yes	Yes	60	20	5	5	3	1	4	2	5	3	1	3	0	5	1	5	0	5	3	3	1	5	Yes
20	Female	Single	Town	Nuclear	25,000-50,000 BDT	2nd year	Science	Moderate	Good	Honours (above 12)	College(11-12)	No	No	No	No	No	No	No	2-3 hours	Yes	Yes	No	Yes	Yes	Yes	No	53	18	4	3	4	0	3	4	3	4	0	0	0	5	3	1	4	4	4	1	3	3	Yes
20	Male	Single	Village	Nuclear	>50,000 BDT	1st year	Science	Yes	Moderate	Honours (above 12)	Honours (above 12)	Yes	No	No	Yes	No	No	No	>5 hours	Yes	Yes	Yes	Yes	No	No	No	45	9	5	5	0	0	3	4	1	5	3	0	0	1	0	2	1	5	4	4	1	1	No
20	Male	Single	Village	Nuclear	25,000-50,000 BDT	1st year	Arts	Moderate	Good	Secondary(6-10)	Secondary(6-10)	No	No	No	No	No	No	No	<2 hours	Yes	Yes	No	Yes	Yes	Yes	Yes	64	12	3	4	3	2	2	4	2	5	5	1	0	4	4	5	0	3	4	4	4	5	Yes
20	Female	Single	City	Nuclear	>50,000 BDT	2nd year	Business	Yes	Good	Honours (above 12)	Honours (above 12)	No	Yes	No	Yes	Yes	No	Yes	4-5 hours	Yes	Yes	Yes	Yes	Yes	Yes	Yes	26	13	1	1	0	3	1	1	2	0	3	3	1	2	2	1	0	2	1	1	1	0	No
21	Female	Single	Town	Nuclear	>50,000 BDT	1st year	Science	Yes	Good	Honours (above 12)	College(11-12)	No	No	No	Yes	No	No	No	4-5 hours	No	Yes	No	Yes	Yes	Yes	Yes	20	18	5	3	0	0	3	0	0	0	0	0	0	0	2	0	2	2	0	0	0	3	No
21	Female	Single	City	Nuclear	25,000-50,000 BDT	2nd year	Engineering	Yes	Good	Honours (above 12)	Honours (above 12)	No	No	No	No	No	No	No	>5 hours	No	No	No	Yes	Yes	No	No	23	15	2	0	0	0	0	0	0	0	1	0	0	0	1	2	2	3	3	3	3	3	No
21	Female	Single	City	Nuclear	>50,000 BDT	2nd year	Science	Moderate	Good	Honours (above 12)	College(11-12)	No	Yes	Yes	No	No	No	No	4-5 hours	No	Yes	No	Yes	Yes	Yes	No	66	21	5	4	0	1	0	4	5	5	2	0	5	3	0	5	5	5	5	2	5	5	Yes
21	Female	Single	Village	Nuclear	25,000-50,000 BDT	2nd year	Business	No	Good	Honours (above 12)	College(11-12)	No	No	No	No	No	No	No	>5 hours	Yes	Yes	No	Yes	Yes	No	Yes	42	13	4	3	2	0	3	2	3	1	0	1	0	4	1	4	3	4	3	2	1	1	No
21	Male	Single	Town	Nuclear	25,000-50,000 BDT	2nd year	Engineering	Yes	Good	Honours (above 12)	Honours (above 12)	No	Yes	No	No	No	No	No	<2 hours	Yes	Yes	Yes	Yes	Yes	Yes	No	16	8	2	1	0	0	0	0	3	1	1	0	1	2	0	1	0	2	0	0	0	2	No
21	Female	Single	City	Nuclear	<25,000 BDT	1st year	Arts	Yes	Good	Secondary(6-10)	Secondary(6-10)	No	Yes	No	No	No	No	No	>5 hours	No	Yes	No	Yes	No	No	No	19	12	3	0	0	2	0	0	0	0	3	0	0	0	5	3	0	3	0	0	0	0	No
21	Female	Single	City	Nuclear	25,000-50,000 BDT	2nd year	Science	Yes	Good	Honours (above 12)	Honours (above 12)	No	No	No	No	No	No	No	>5 hours	Yes	Yes	No	Yes	Yes	Yes	Yes	44	14	0	4	0	0	5	0	2	0	2	0	3	4	0	3	3	4	4	2	4	4	No
21	Female	Single	City	Nuclear	>50,000 BDT	3rd year	Business	Moderate	Moderate	College(11-12)	Pimary (1-5)	No	No	No	No	No	No	No	<2 hours	Yes	Yes	No	Yes	Yes	Yes	Yes	51	15	5	3	0	0	3	5	3	3	0	0	2	3	3	4	3	3	3	2	3	3	Yes
21	Male	Single	Town	Nuclear	25,000-50,000 BDT	1st year	Arts	No	Good	Honours (above 12)	College(11-12)	No	No	Yes	No	Yes	No	No	>5 hours	Yes	Yes	No	Yes	Yes	No	No	40	13	3	2	3	4	0	4	3	3	2	3	4	0	0	2	0	3	2	0	0	2	No
22	Male	Single	Town	Nuclear	25,000-50,000 BDT	3rd year	Science	Moderate	Good	Honours (above 12)	Honours (above 12)	No	No	No	No	No	No	No	>5 hours	Yes	Yes	No	Yes	Yes	Yes	Yes	59	18	5	5	3	3	2	5	5	3	3	2	1	3	1	2	1	3	5	3	1	3	Yes
22	Male	Single	Village	Nuclear	25,000-50,000 BDT	3rd year	Science	Moderate	Moderate	Secondary(6-10)	Secondary(6-10)	Yes	No	No	No	No	No	No	2-3 hours	Yes	Yes	No	Yes	Yes	Yes	No	39	23	5	1	1	1	1	4	3	1	1	1	1	5	1	1	1	1	3	1	5	1	No
22	Female	Single	City	Nuclear	>50,000 BDT	1st year	Engineering	Yes	Good	Honours (above 12)	College(11-12)	No	No	No	No	No	No	No	2-3 hours	No	Yes	No	Yes	Yes	Yes	Yes	49	18	4	5	3	0	5	4	3	2	0	0	3	2	0	1	5	4	5	3	0	0	No
22	Female	Single	City	Nuclear	>50,000 BDT	1st year	Engineering	Yes	Good	Honours (above 12)	College(11-12)	No	No	No	No	No	No	No	2-3 hours	No	Yes	No	Yes	Yes	Yes	Yes	49	18	4	5	3	0	5	4	3	2	0	0	3	2	0	1	5	4	5	3	0	0	No
22	Male	Single	City	Nuclear	>50,000 BDT	4th year	Science	Moderate	Good	Honours (above 12)	College(11-12)	No	Yes	No	No	Yes	No	No	2-3 hours	No	Yes	Yes	Yes	Yes	Yes	No	14	10	2	1	0	1	0	1	2	3	0	0	0	0	0	3	0	1	0	0	0	0	No
22	Female	Single	Town	Nuclear	25,000-50,000 BDT	2nd year	Arts	Yes	Moderate	College(11-12)	Honours (above 12)	No	Yes	No	No	Yes	No	No	>5 hours	No	Yes	Yes	Yes	Yes	Yes	Yes	78	23	4	4	4	2	5	5	5	5	3	3	3	3	3	5	5	5	5	4	2	3	Yes
22	Female	Single	Town	Nuclear	25,000-50,000 BDT	2nd year	Arts	Yes	Moderate	College(11-12)	Honours (above 12)	No	Yes	No	No	Yes	No	No	>5 hours	No	Yes	Yes	Yes	Yes	Yes	Yes	78	23	4	4	4	2	5	5	5	5	3	3	3	3	3	5	5	5	5	4	2	3	Yes
22	Female	Single	Village	Nuclear	25,000-50,000 BDT	3rd year	Science	Moderate	Moderate	Honours (above 12)	Honours (above 12)	Yes	Yes	Yes	No	No	No	Yes	4-5 hours	Yes	Yes	Yes	Yes	Yes	Yes	Yes	45	17	4	3	0	0	3	4	5	4	0	1	0	0	3	3	3	4	3	2	0	3	No
22	Female	Single	City	Nuclear	>50,000 BDT	3rd year	Business	Moderate	Good	Honours (above 12)	Honours (above 12)	No	No	Yes	Yes	No	No	No	2-3 hours	No	Yes	No	Yes	Yes	Yes	Yes	44	18	4	4	0	0	3	5	3	5	2	1	2	2	1	2	1	3	3	1	1	1	No
22	Female	Single	Village	Nuclear	25,000-50,000 BDT	2nd year	Engineering	Yes	Good	Honours (above 12)	Honours (above 12)	No	Yes	No	Yes	No	No	Yes	2-3 hours	Yes	Yes	No	Yes	Yes	No	Yes	6	6	0	0	0	1	0	1	1	0	0	1	0	0	2	0	0	0	0	0	0	0	No
22	Female	Single	Town	Nuclear	25,000-50,000 BDT	2nd year	Engineering	Yes	Poor	Secondary(6-10)	Pimary (1-5)	No	No	No	No	No	No	Yes	>5 hours	No	No	No	Yes	No	Yes	No	59	20	5	4	0	0	3	4	4	5	3	0	3	2	1	5	2	5	5	3	1	4	Yes
22	Male	In a Relationship	Town	Nuclear	>50,000 BDT	3rd year	Business	Yes	Good	College(11-12)	College(11-12)	No	Yes	No	No	Yes	No	No	>5 hours	Yes	Yes	Yes	Yes	Yes	Yes	Yes	45	15	5	3	3	0	3	3	5	3	1	1	1	3	1	3	3	1	3	1	1	1	No
22	Female	Single	Town	Nuclear	25,000-50,000 BDT	2nd year	Arts	No	Good	Honours (above 12)	Honours (above 12)	No	Yes	No	No	No	No	No	2-3 hours	Yes	No	Yes	Yes	Yes	Yes	No	30	16	2	2	0	0	2	5	3	3	0	0	3	4	0	1	1	1	3	0	0	0	No
23	Male	In a Relationship	City	Nuclear	>50,000 BDT	1st year	Business	No	Good	Secondary(6-10)	College(11-12)	No	No	No	No	Yes	No	No	>5 hours	Yes	Yes	Yes	Yes	Yes	Yes	Yes	2	6	2	0	0	0	0	0	0	0	0	0	0	0	0	0	0	0	0	0	0	0	No
23	Female	Single	City	Nuclear	25,000-50,000 BDT	Masters	Science	Moderate	Moderate	Honours (above 12)	Honours (above 12)	No	Yes	Yes	Yes	No	No	No	4-5 hours	Yes	Yes	No	Yes	Yes	No	No	37	15	3	3	3	1	3	4	3	3	1	0	4	2	0	1	0	1	0	4	0	1	No
23	Male	Single	Town	Nuclear	25,000-50,000 BDT	4th year	Science	Yes	Good	College(11-12)	Honours (above 12)	No	No	No	No	No	No	No	<2 hours	Yes	No	No	Yes	Yes	No	Yes	2	6	0	1	1	0	0	0	0	0	0	0	0	0	0	0	0	0	0	0	0	0	No
23	Male	Single	Town	Nuclear	25,000-50,000 BDT	4th year	Science	Moderate	Good	Honours (above 12)	Honours (above 12)	No	No	No	No	No	No	No	2-3 hours	Yes	Yes	Yes	Yes	Yes	Yes	Yes	27	6	1	1	1	0	4	3	0	4	1	3	0	2	0	0	0	2	3	2	0	0	No
23	Female	Single	Town	Nuclear	25,000-50,000 BDT	4th year	Science	Moderate	Good	Honours (above 12)	Honours (above 12)	No	No	No	No	No	No	Yes	>5 hours	Yes	Yes	No	Yes	Yes	Yes	No	83	28	4	5	4	2	4	4	4	5	1	5	3	5	4	5	5	5	5	4	4	5	Yes
23	Female	Single	Town	Nuclear	25,000-50,000 BDT	4th year	Science	Moderate	Good	Honours (above 12)	Honours (above 12)	No	No	No	No	No	No	Yes	>5 hours	Yes	Yes	No	Yes	Yes	Yes	No	83	28	4	5	4	2	4	4	4	5	1	5	3	5	4	5	5	5	5	4	4	5	Yes
23	Female	Single	Town	Nuclear	25,000-50,000 BDT	4th year	Science	Moderate	Good	Honours (above 12)	Honours (above 12)	No	No	No	No	No	No	Yes	>5 hours	Yes	Yes	No	Yes	Yes	Yes	No	83	28	4	5	4	2	4	4	4	5	1	5	3	5	4	5	5	5	5	4	4	5	Yes
23	Male	Single	City	Nuclear	25,000-50,000 BDT	3rd year	Business	Yes	Good	Honours (above 12)	College(11-12)	No	Yes	No	Yes	Yes	No	No	2-3 hours	No	Yes	No	Yes	Yes	Yes	Yes	32	15	3	2	0	1	2	2	4	3	3	1	1	1	1	1	0	1	1	4	0	1	No
23	Male	Single	City	Nuclear	25,000-50,000 BDT	3rd year	Science	Yes	Good	Honours (above 12)	Honours (above 12)	No	No	No	No	Yes	No	No	2-3 hours	Yes	Yes	Yes	Yes	Yes	Yes	Yes	3	6	1	0	1	0	0	0	0	0	0	0	0	1	0	0	0	0	0	0	0	0	No
23	Female	Single	City	Nuclear	25,000-50,000 BDT	4th year	Business	Moderate	Good	College(11-12)	Secondary(6-10)	No	No	Yes	No	No	No	No	4-5 hours	Yes	Yes	No	Yes	Yes	Yes	Yes	37	13	4	3	1	1	3	3	1	4	0	1	0	1	2	1	0	4	4	3	0	1	No
23	Female	Single	Town	Nuclear	>50,000 BDT	4th year	Science	Yes	Good	Honours (above 12)	College(11-12)	No	Yes	No	Yes	No	No	No	>5 hours	Yes	Yes	No	Yes	Yes	No	Yes	39	20	4	0	0	0	4	0	4	0	3	2	0	0	0	1	4	4	4	3	2	4	No
23	Female	In a Relationship	Village	Nuclear	>50,000 BDT	2nd year	Business	No	Poor	Honours (above 12)	College(11-12)	No	Yes	No	No	No	No	No	>5 hours	Yes	Yes	Yes	Yes	Yes	Yes	Yes	51	20	5	4	5	3	1	1	5	1	1	2	2	3	2	3	3	1	4	1	1	3	Yes
23	Female	Single	Town	Nuclear	25,000-50,000 BDT	3rd year	Business	Yes	Good	Pimary (1-5)	Secondary(6-10)	No	No	No	No	No	No	No	4-5 hours	Yes	Yes	No	Yes	Yes	Yes	Yes	16	13	4	1	0	0	0	3	0	0	0	0	0	3	3	0	0	1	0	0	0	1	No
23	Female	In a Relationship	Town	Nuclear	25,000-50,000 BDT	4th year	Science	Yes	Good	Honours (above 12)	Honours (above 12)	Yes	No	No	No	No	No	Yes	>5 hours	Yes	Yes	No	Yes	Yes	Yes	Yes	37	12	3	2	0	0	3	2	3	0	2	0	2	2	3	0	2	3	4	4	0	2	No
23	Female	Single	Town	Nuclear	>50,000 BDT	4th year	Arts	Moderate	Good	Honours (above 12)	Honours (above 12)	No	Yes	No	No	No	No	Yes	>5 hours	Yes	Yes	No	Yes	Yes	Yes	Yes	51	30	5	5	0	0	3	4	5	5	0	0	0	0	4	5	5	5	5	0	0	0	Yes
23	Female	Single	Village	Nuclear	25,000-50,000 BDT	3rd year	Business	Moderate	Good	Secondary(6-10)	Secondary(6-10)	No	No	No	No	No	No	No	2-3 hours	Yes	Yes	No	Yes	Yes	No	Yes	27	13	3	3	1	1	1	3	4	4	0	0	1	1	0	0	0	1	2	0	1	1	No
23	Female	Single	Town	Nuclear	>50,000 BDT	3rd year	Business	Yes	Good	Honours (above 12)	College(11-12)	No	No	No	No	No	No	No	>5 hours	Yes	Yes	No	Yes	Yes	Yes	No	45	16	5	4	0	0	1	5	5	5	0	0	0	3	0	5	2	4	3	0	0	3	No
24	Male	Single	City	Nuclear	25,000-50,000 BDT	4th year	Engineering	Yes	Good	Honours (above 12)	Honours (above 12)	No	No	No	No	Yes	No	No	>5 hours	Yes	Yes	No	Yes	Yes	Yes	Yes	58	15	5	4	1	0	3	4	5	2	4	3	1	2	0	4	3	5	5	0	3	4	Yes
24	Female	Single	City	Nuclear	25,000-50,000 BDT	Masters	Science	Moderate	Good	Honours (above 12)	Honours (above 12)	No	No	No	No	No	No	No	>5 hours	Yes	Yes	No	Yes	Yes	Yes	Yes	45	17	5	3	0	0	0	3	4	1	0	1	1	4	3	4	3	4	3	0	3	3	No
24	Female	In a Relationship	Town	Nuclear	25,000-50,000 BDT	Masters	Science	No	Good	Honours (above 12)	Honours (above 12)	No	Yes	Yes	No	No	No	No	2-3 hours	Yes	Yes	Yes	Yes	Yes	No	Yes	36	10	5	3	3	1	3	2	5	3	0	1	5	1	1	1	0	1	0	0	0	1	No
24	Male	Single	City	Nuclear	25,000-50,000 BDT	4th year	Science	Yes	Good	Secondary(6-10)	Secondary(6-10)	No	Yes	No	No	Yes	No	No	>5 hours	Yes	Yes	Yes	Yes	Yes	Yes	Yes	56	25	3	4	0	0	1	3	5	3	4	0	3	5	0	5	4	4	3	5	1	3	Yes
24	Female	Single	Town	Nuclear	>50,000 BDT	Masters	Science	Yes	Good	Honours (above 12)	Secondary(6-10)	No	Yes	No	No	No	No	No	>5 hours	Yes	Yes	No	Yes	Yes	Yes	No	58	19	5	4	3	0	0	0	4	2	4	3	4	4	4	3	0	4	4	4	3	3	Yes
24	Male	Single	City	Nuclear	>50,000 BDT	4th year	Science	Yes	Good	Honours (above 12)	Honours (above 12)	No	No	No	No	No	No	No	<2 hours	No	No	No	Yes	Yes	Yes	Yes	5	6	3	0	0	0	0	0	0	1	0	1	0	0	0	0	0	0	0	0	0	0	No
24	Female	Single	City	Nuclear	>50,000 BDT	4th year	Business	Yes	Good	Secondary(6-10)	Secondary(6-10)	No	Yes	No	Yes	No	No	No	<2 hours	No	No	No	Yes	No	No	Yes	9	6	0	0	0	1	0	3	0	0	0	0	0	2	3	0	0	0	0	0	0	0	No
24	Female	Married	City	Nuclear	25,000-50,000 BDT	4th year	Science	Yes	Good	College(11-12)	College(11-12)	No	No	No	No	No	No	No	>5 hours	Yes	Yes	No	Yes	Yes	Yes	Yes	39	16	5	4	1	0	0	2	3	3	3	0	0	4	1	1	0	4	3	4	1	0	No
24	Female	Single	City	Nuclear	>50,000 BDT	Masters	Science	Yes	Good	Honours (above 12)	Secondary(6-10)	No	No	No	No	No	No	No	>5 hours	No	No	No	No	No	No	No	13	6	1	0	0	0	0	0	0	0	1	1	1	1	1	1	1	1	1	1	1	1	No
24	Male	Single	Village	Nuclear	25,000-50,000 BDT	4th year	Engineering	Moderate	Moderate	College(11-12)	Secondary(6-10)	No	Yes	No	No	No	No	No	4-5 hours	Yes	Yes	No	Yes	Yes	No	Yes	55	16	5	4	0	0	2	5	5	5	3	2	1	0	0	5	4	5	5	0	3	1	Yes
24	Female	Single	City	Nuclear	25,000-50,000 BDT	Masters	Engineering	Moderate	Good	College(11-12)	Secondary(6-10)	No	No	No	Yes	No	No	No	>5 hours	Yes	Yes	No	Yes	Yes	Yes	No	37	13	3	4	0	0	2	3	1	3	3	1	2	1	0	2	2	2	1	3	2	2	No
24	Female	Single	City	Nuclear	25,000-50,000 BDT	Masters	Business	Moderate	Good	College(11-12)	Pimary (1-5)	Yes	Yes	Yes	Yes	No	No	No	>5 hours	No	Yes	No	Yes	Yes	Yes	Yes	73	23	3	4	4	1	5	5	5	4	2	3	3	4	3	5	3	4	4	5	3	3	Yes
24	Male	Single	City	Nuclear	25,000-50,000 BDT	3rd year	Business	Yes	Good	Honours (above 12)	College(11-12)	No	Yes	Yes	Yes	Yes	Yes	No	>5 hours	No	Yes	Yes	Yes	Yes	Yes	Yes	42	18	3	3	5	2	1	2	1	0	3	4	1	5	1	1	2	3	1	1	2	1	No
24	Male	Single	City	Nuclear	25,000-50,000 BDT	3rd year	Business	Yes	Good	Honours (above 12)	Secondary(6-10)	No	No	No	No	No	No	No	4-5 hours	Yes	Yes	Yes	Yes	Yes	Yes	Yes	58	23	4	1	3	0	4	3	3	4	4	4	3	1	4	3	4	2	5	2	0	4	Yes
25	Male	In a Relationship	Town	Nuclear	25,000-50,000 BDT	Masters	Science	No	Moderate	Secondary(6-10)	Secondary(6-10)	No	No	No	No	Yes	No	No	2-3 hours	Yes	Yes	No	No	No	No	No	40	18	0	2	3	0	2	2	2	5	2	1	3	0	3	2	4	0	2	1	5	1	No
25	Male	Single	City	Nuclear	25,000-50,000 BDT	4th year	Science	Yes	Good	Honours (above 12)	Honours (above 12)	No	No	No	No	Yes	No	No	2-3 hours	Yes	Yes	No	Yes	Yes	Yes	No	24	6	2	2	2	2	1	1	1	1	1	1	1	1	1	1	1	1	1	1	1	1	No
25	Male	Single	City	Nuclear	<25,000 BDT	3rd year	Business	Yes	Good	Honours (above 12)	College(11-12)	No	Yes	No	No	Yes	No	No	>5 hours	Yes	Yes	No	Yes	Yes	No	Yes	35	13	4	2	3	1	0	1	4	4	2	1	1	1	0	1	1	4	3	0	1	1	No
25	Female	Single	City	Nuclear	>50,000 BDT	Masters	Science	Yes	Good	Honours (above 12)	Honours (above 12)	No	No	No	No	No	No	No	2-3 hours	Yes	No	No	No	No	No	No	0	13	0	0	0	0	0	0	0	0	0	0	0	0	0	0	0	0	0	0	0	0	No
25	Male	Single	City	Nuclear	>50,000 BDT	4th year	Business	Yes	Good	Honours (above 12)	Secondary(6-10)	No	Yes	No	No	No	No	No	>5 hours	Yes	Yes	Yes	Yes	Yes	Yes	Yes	9	6	1	1	1	0	0	0	5	0	0	1	0	0	0	0	0	0	0	0	0	0	No
25	Female	Single	City	Nuclear	25,000-50,000 BDT	Masters	Business	Yes	Good	Honours (above 12)	College(11-12)	No	No	No	No	No	No	Yes	>5 hours	Yes	Yes	No	Yes	Yes	Yes	Yes	62	12	5	5	4	1	3	3	5	3	2	3	4	2	1	4	3	4	4	4	1	1	Yes
25	Female	In a Relationship	City	Nuclear	>50,000 BDT	4th year	Engineering	Moderate	Good	Honours (above 12)	Honours (above 12)	No	No	No	Yes	No	No	No	2-3 hours	Yes	Yes	Yes	Yes	No	No	No	16	14	0	0	0	0	2	1	1	1	0	0	1	1	1	1	0	0	1	1	3	2	No
25	Female	Single	Village	Nuclear	25,000-50,000 BDT	Masters	Arts	Yes	Good	Honours (above 12)	Secondary(6-10)	No	No	No	No	No	No	No	2-3 hours	Yes	Yes	No	Yes	Yes	No	No	54	11	5	3	3	0	3	3	5	3	1	3	4	2	0	3	4	4	5	0	0	3	Yes
26	Male	In a Relationship	City	Nuclear	25,000-50,000 BDT	Masters	Engineering	Yes	Good	Honours (above 12)	College(11-12)	No	No	Yes	Yes	Yes	No	No	>5 hours	No	Yes	Yes	Yes	Yes	Yes	Yes	82	30	5	5	1	0	5	1	4	5	5	5	5	5	1	5	5	5	5	5	5	5	Yes
27	Female	Single	City	Nuclear	25,000-50,000 BDT	Masters	Business	Yes	Good	Honours (above 12)	Honours (above 12)	No	Yes	No	No	No	No	No	<2 hours	Yes	Yes	No	Yes	Yes	Yes	Yes	20	18	3	1	0	0	1	3	1	3	1	1	0	3	1	1	0	0	0	0	1	0	No
28	Female	Single	Town	Nuclear	>50,000 BDT	Masters	Arts	Yes	Good	Honours (above 12)	Secondary(6-10)	Yes	Yes	No	No	No	No	No	4-5 hours	Yes	Yes	No	Yes	Yes	No	Yes	73	22	5	4	3	1	4	3	4	4	4	0	3	3	3	3	4	5	5	5	5	5	Yes
24	Male	In a Relationship	Town	Nuclear	25,000-50,000 BDT	3rd year	Engineering	No	Good	College(11-12)	No schooling	No	No	No	No	Yes	No	No	>5 hours	No	Yes	Yes	No	Yes	Yes	Yes	45	18	2	3	4	3	2	1	2	3	0	3	2	3	3	3	3	3	4	0	0	1	No
21	Male	Single	Town	Nuclear	25,000-50,000 BDT	1st year	Arts	Yes	Good	Honours (above 12)	Honours (above 12)	No	No	No	No	No	No	No	<2 hours	Yes	Yes	Yes	Yes	Yes	Yes	No	43	12	2	0	0	0	0	0	3	3	4	1	3	4	3	3	1	3	3	4	3	3	No
18	Male	Single	Town	Joint	25,000-50,000 BDT	1st year	Science	Yes	Good	Secondary(6-10)	College(11-12)	No	No	No	No	No	No	No	2-3 hours	Yes	Yes	Yes	Yes	Yes	Yes	Yes	17	6	5	1	0	0	3	1	1	1	0	0	1	0	0	1	0	1	1	1	0	0	No
19	Female	Single	Town	Joint	25,000-50,000 BDT	1st year	Science	Yes	Good	College(11-12)	Secondary(6-10)	No	Yes	No	No	No	No	No	2-3 hours	Yes	Yes	No	Yes	Yes	No	No	36	16	2	0	1	3	0	0	0	3	0	4	0	3	2	0	3	4	2	2	3	4	No
19	Female	Single	Town	Joint	>50,000 BDT	2nd year	Science	Yes	Good	College(11-12)	Secondary(6-10)	No	No	No	No	No	No	No	4-5 hours	Yes	No	No	No	No	No	No	7	6	0	0	0	0	0	0	0	0	0	0	0	0	0	0	0	3	3	1	0	0	No
19	Male	Single	City	Joint	25,000-50,000 BDT	1st year	Arts	Moderate	Good	Pimary (1-5)	Pimary (1-5)	No	No	No	No	Yes	Yes	No	4-5 hours	Yes	Yes	No	Yes	Yes	Yes	Yes	46	16	4	1	2	3	3	1	4	4	2	1	1	1	3	3	2	2	2	2	3	2	No
19	Male	Single	Village	Joint	<25,000 BDT	1st year	Arts	Yes	Good	No schooling	Pimary (1-5)	No	Yes	No	No	No	No	Yes	<2 hours	Yes	Yes	Yes	Yes	Yes	Yes	No	53	16	2	1	5	1	5	4	3	2	3	4	2	2	1	1	2	3	3	3	2	4	Yes
20	Female	Single	City	Joint	>50,000 BDT	1st year	Science	Yes	Good	Honours (above 12)	Honours (above 12)	No	No	No	No	No	No	No	>5 hours	Yes	Yes	No	Yes	Yes	No	Yes	52	20	4	1	1	0	5	5	4	5	0	1	1	1	2	1	5	4	5	4	0	3	Yes
20	Female	Single	City	Joint	25,000-50,000 BDT	3rd year	Engineering	Yes	Good	Honours (above 12)	Honours (above 12)	No	Yes	No	No	No	No	No	2-3 hours	No	Yes	No	Yes	Yes	No	Yes	26	8	3	3	3	0	3	3	2	3	0	0	0	0	0	1	0	2	2	1	0	0	No
20	Male	Single	Village	Joint	25,000-50,000 BDT	2nd year	Science	Yes	Good	Honours (above 12)	Honours (above 12)	No	No	No	No	Yes	No	No	4-5 hours	Yes	Yes	Yes	Yes	Yes	Yes	Yes	58	17	1	3	0	0	3	3	2	3	3	3	3	5	3	3	3	5	5	5	2	3	Yes
21	Male	Single	Village	Joint	>50,000 BDT	2nd year	Business	No	Good	Honours (above 12)	College(11-12)	No	No	No	No	Yes	No	No	4-5 hours	Yes	Yes	No	Yes	Yes	Yes	Yes	44	12	3	3	3	0	4	1	1	1	3	2	1	1	1	5	1	4	4	4	1	1	No
22	Male	Single	Village	Joint	>50,000 BDT	3rd year	Science	Moderate	Good	Honours (above 12)	Honours (above 12)	No	Yes	No	No	No	No	No	4-5 hours	Yes	Yes	Yes	Yes	Yes	Yes	Yes	64	21	3	3	3	0	3	5	3	3	3	5	3	4	3	5	3	4	4	3	2	2	Yes
22	Female	Single	City	Joint	25,000-50,000 BDT	3rd year	Business	Yes	Good	Honours (above 12)	Secondary(6-10)	No	No	No	No	No	No	No	4-5 hours	Yes	Yes	No	Yes	Yes	No	Yes	45	15	3	3	0	0	4	2	2	1	0	0	3	4	1	5	3	5	4	0	1	4	No
22	Female	Single	City	Joint	25,000-50,000 BDT	3rd year	Business	Yes	Good	Secondary(6-10)	Secondary(6-10)	No	No	No	No	No	No	No	2-3 hours	Yes	Yes	No	Yes	Yes	No	Yes	14	8	2	2	0	0	0	0	0	3	0	0	0	0	3	1	0	3	0	0	0	0	No
22	Male	Single	City	Joint	>50,000 BDT	2nd year	Business	Yes	Good	Honours (above 12)	Honours (above 12)	No	No	No	No	No	No	No	>5 hours	No	Yes	Yes	Yes	Yes	Yes	Yes	50	15	1	4	2	0	3	0	5	0	1	0	1	5	1	5	1	5	5	4	5	2	Yes
23	Female	In a Relationship	City	Joint	25,000-50,000 BDT	3rd year	Arts	Moderate	Good	Honours (above 12)	College(11-12)	No	No	No	No	No	No	Yes	2-3 hours	Yes	Yes	No	Yes	Yes	Yes	Yes	56	23	5	3	2	0	4	4	5	5	1	0	0	1	0	5	3	5	5	2	1	5	Yes
23	Male	Single	Village	Joint	<25,000 BDT	4th year	Engineering	Yes	Good	Honours (above 12)	Secondary(6-10)	No	Yes	No	No	Yes	No	No	>5 hours	Yes	Yes	Yes	Yes	Yes	Yes	Yes	63	18	3	4	4	3	4	3	5	2	3	4	3	2	4	4	2	2	4	4	0	3	Yes
23	Male	Single	Village	Joint	25,000-50,000 BDT	3rd year	Business	Yes	Good	College(11-12)	Secondary(6-10)	No	No	No	No	No	No	No	2-3 hours	Yes	Yes	No	Yes	Yes	Yes	No	47	12	3	3	3	0	5	3	3	3	2	2	1	1	1	3	2	4	3	3	0	2	No
23	Female	In a Relationship	Village	Joint	25,000-50,000 BDT	4th year	Arts	Yes	Good	Honours (above 12)	College(11-12)	No	Yes	No	No	No	No	No	4-5 hours	Yes	Yes	No	Yes	Yes	No	Yes	12	12	0	0	0	0	0	0	0	1	0	0	0	1	1	1	1	4	3	0	0	0	No
23	Male	Single	Village	Joint	25,000-50,000 BDT	3rd year	Business	Moderate	Good	No schooling	No schooling	No	No	No	No	No	No	No	4-5 hours	Yes	Yes	No	Yes	Yes	No	Yes	46	19	3	2	5	0	3	3	5	2	0	2	2	3	0	3	0	5	3	0	2	3	No
24	Male	In a Relationship	Village	Joint	25,000-50,000 BDT	3rd year	Science	Yes	Good	College(11-12)	Secondary(6-10)	No	No	No	No	No	No	No	2-3 hours	Yes	Yes	No	Yes	Yes	Yes	No	49	14	2	0	0	0	0	3	3	2	2	5	3	5	3	3	3	3	2	3	4	3	No
24	Male	In a Relationship	Village	Joint	>50,000 BDT	Masters	Arts	Yes	Good	Secondary(6-10)	Secondary(6-10)	No	No	No	No	Yes	No	No	>5 hours	Yes	Yes	Yes	Yes	Yes	Yes	Yes	41	20	0	3	3	0	2	3	3	1	0	0	0	5	0	1	5	5	5	0	0	5	No
24	Female	Single	City	Joint	>50,000 BDT	4th year	Science	Moderate	Good	Secondary(6-10)	College(11-12)	No	No	No	No	No	No	No	2-3 hours	Yes	Yes	No	Yes	Yes	Yes	No	42	13	3	3	1	0	2	2	3	2	2	0	0	2	2	3	2	4	3	3	3	2	No
25	Male	In a Relationship	Village	Joint	25,000-50,000 BDT	4th year	Business	No	Good	Pimary (1-5)	College(11-12)	No	No	No	No	No	No	No	>5 hours	Yes	No	Yes	Yes	No	No	No	15	18	3	3	3	0	0	0	3	3	0	0	0	0	0	0	0	0	0	0	0	0	No
25	Male	In a Relationship	Village	Joint	>50,000 BDT	Masters	Science	Yes	Good	Honours (above 12)	College(11-12)	No	No	No	No	Yes	No	No	2-3 hours	Yes	Yes	No	Yes	Yes	No	Yes	21	10	1	1	3	0	0	0	3	0	0	1	1	0	1	3	1	2	2	1	0	1	No
22	Male	Single	City	Nuclear	>50,000 BDT	4th year	Business	Moderate	Good	Honours (above 12)	Honours (above 12)	No	No	No	No	No	No	No	4-5 hours	Yes	Yes	Yes	Yes	Yes	Yes	Yes	31	12	3	3	3	0	5	5	4	0	0	0	0	0	0	4	1	1	0	0	1	1	No
25	Male	In a Relationship	City	Nuclear	>50,000 BDT	4th year	Science	Yes	Good	Honours (above 12)	Honours (above 12)	No	No	No	No	No	No	No	2-3 hours	Yes	Yes	No	Yes	Yes	No	No	22	9	2	0	2	1	1	3	0	3	0	0	1	3	1	0	1	1	0	0	0	3	No
25	Male	In a Relationship	City	Nuclear	>50,000 BDT	4th year	Science	Yes	Good	Honours (above 12)	Honours (above 12)	No	No	No	No	No	No	No	2-3 hours	Yes	Yes	No	Yes	Yes	No	No	22	9	2	0	2	1	1	3	0	3	0	0	1	3	1	0	1	1	0	0	0	3	No
21	Female	In a Relationship	City	Nuclear	>50,000 BDT	2nd year	Business	Yes	Moderate	Honours (above 12)	Honours (above 12)	No	Yes	Yes	No	Yes	No	No	4-5 hours	Yes	Yes	Yes	Yes	Yes	Yes	Yes	29	10	2	3	2	1	1	3	1	1	0	1	1	1	0	4	0	4	4	0	0	0	No
21	Female	In a Relationship	City	Nuclear	>50,000 BDT	2nd year	Business	Yes	Moderate	Honours (above 12)	Honours (above 12)	No	Yes	Yes	No	Yes	No	No	4-5 hours	Yes	Yes	Yes	Yes	Yes	Yes	Yes	29	10	2	3	2	1	1	3	1	1	0	1	1	1	0	4	0	4	4	0	0	0	No
21	Male	Married	City	Nuclear	25,000-50,000 BDT	1st year	Arts	No	Poor	Honours (above 12)	Honours (above 12)	No	No	No	Yes	No	No	No	>5 hours	No	Yes	No	Yes	Yes	No	No	63	19	5	5	5	0	5	5	2	3	0	0	3	2	0	5	5	5	5	3	1	4	Yes
22	Male	In a Relationship	City	Nuclear	>50,000 BDT	3rd year	Science	Yes	Good	College(11-12)	Secondary(6-10)	No	No	No	No	Yes	No	No	>5 hours	Yes	No	Yes	Yes	Yes	Yes	Yes	54	20	3	3	3	2	5	2	4	3	2	2	3	3	3	3	1	5	2	2	1	2	Yes
23	Female	Single	City	Nuclear	>50,000 BDT	Masters	Business	Moderate	Moderate	College(11-12)	College(11-12)	Yes	No	No	No	No	No	No	2-3 hours	Yes	Yes	No	Yes	Yes	No	No	53	20	5	4	2	0	3	3	4	3	3	3	0	0	4	2	0	4	4	2	4	3	Yes
24	Male	Single	City	Nuclear	>50,000 BDT	4th year	Engineering	No	Good	Honours (above 12)	College(11-12)	Yes	Yes	No	Yes	No	No	No	>5 hours	Yes	Yes	Yes	Yes	Yes	Yes	No	66	25	5	4	4	0	2	2	5	5	2	1	2	5	3	4	5	5	5	3	2	2	Yes
24	Male	In a Relationship	City	Nuclear	>50,000 BDT	4th year	Science	Moderate	Good	College(11-12)	Secondary(6-10)	No	No	No	No	Yes	No	No	>5 hours	Yes	Yes	No	Yes	Yes	No	No	32	9	5	5	1	0	1	3	3	3	0	3	1	1	0	0	3	3	0	0	0	0	No
25	Female	Married	Town	Nuclear	>50,000 BDT	Masters	Arts	Yes	Good	Honours (above 12)	College(11-12)	No	Yes	No	Yes	No	No	Yes	4-5 hours	No	Yes	Yes	Yes	Yes	Yes	Yes	32	18	4	2	1	3	2	0	3	1	1	1	2	2	0	0	2	1	1	0	3	3	No
26	Female	Single	City	Nuclear	>50,000 BDT	Masters	Arts	Yes	Moderate	College(11-12)	College(11-12)	No	Yes	No	No	No	No	No	4-5 hours	Yes	Yes	No	Yes	Yes	Yes	No	60	15	3	4	4	4	3	2	3	4	4	4	3	2	3	2	2	3	3	2	2	3	Yes
28	Female	Married	City	Nuclear	>50,000 BDT	Masters	Science	Moderate	Moderate	Honours (above 12)	Honours (above 12)	No	No	No	Yes	No	No	No	2-3 hours	Yes	Yes	No	Yes	Yes	No	Yes	19	10	3	2	1	0	2	1	3	2	0	0	0	1	0	1	1	2	0	0	0	0	No
23	Male	Single	Village	Joint	<25,000 BDT	4th year	Science	Yes	Good	Secondary(6-10)	Secondary(6-10)	Yes	No	Yes	No	No	No	No	4-5 hours	Yes	Yes	No	Yes	Yes	Yes	No	19	19	3	3	0	0	0	0	5	0	0	5	0	0	0	3	0	0	0	0	0	0	No
27	Male	Married	City	Joint	>50,000 BDT	Masters	Science	Moderate	Good	Honours (above 12)	College(11-12)	No	Yes	No	No	No	No	No	2-3 hours	Yes	Yes	No	Yes	Yes	No	Yes	36	15	3	2	4	0	1	0	5	3	0	3	2	1	0	1	2	2	2	3	0	2	No
20	Male	Single	City	Nuclear	>50,000 BDT	3rd year	Science	Moderate	Good	Honours (above 12)	College(11-12)	No	No	No	No	Yes	No	No	>5 hours	Yes	Yes	No	Yes	Yes	Yes	Yes	34	14	2	3	1	1	1	1	4	2	1	3	1	2	1	2	2	3	1	1	1	1	No
20	Female	Single	City	Nuclear	>50,000 BDT	2nd year	Arts	Moderate	Moderate	Honours (above 12)	Honours (above 12)	Yes	Yes	Yes	Yes	No	No	No	>5 hours	Yes	Yes	Yes	Yes	Yes	Yes	Yes	67	18	5	4	1	0	3	4	4	4	4	4	3	4	4	3	4	1	3	3	5	4	Yes
20	Male	Single	City	Nuclear	>50,000 BDT	1st year	Engineering	Yes	Good	Honours (above 12)	College(11-12)	No	No	Yes	Yes	No	No	No	>5 hours	Yes	Yes	Yes	Yes	No	Yes	Yes	53	9	4	2	1	2	5	3	3	5	1	1	1	1	2	5	2	4	4	1	2	4	Yes
20	Female	Single	City	Nuclear	>50,000 BDT	2nd year	Science	Moderate	Good	Honours (above 12)	Honours (above 12)	No	Yes	Yes	Yes	No	No	No	>5 hours	Yes	Yes	No	Yes	Yes	No	Yes	38	13	3	3	0	0	3	3	1	3	0	1	0	2	1	5	4	4	3	1	0	1	No
21	Female	Single	Town	Nuclear	25,000-50,000 BDT	2nd year	Engineering	Yes	Good	Honours (above 12)	College(11-12)	No	Yes	No	No	No	No	No	4-5 hours	Yes	Yes	No	Yes	Yes	Yes	Yes	60	23	3	4	2	0	1	3	5	4	4	1	3	5	2	3	4	5	3	3	0	5	Yes
22	Female	Single	City	Nuclear	>50,000 BDT	3rd year	Science	Yes	Good	Honours (above 12)	Honours (above 12)	No	No	No	No	No	No	No	4-5 hours	Yes	Yes	Yes	Yes	Yes	No	Yes	35	10	2	2	0	1	2	2	3	3	1	0	2	4	2	3	0	3	2	0	0	3	No
22	Female	Single	Town	Nuclear	>50,000 BDT	2nd year	Business	Moderate	Good	Honours (above 12)	Secondary(6-10)	No	No	Yes	Yes	No	No	Yes	2-3 hours	No	Yes	No	Yes	Yes	Yes	Yes	63	16	0	2	1	1	1	1	1	3	2	4	4	3	5	5	5	5	5	5	5	5	Yes
23	Male	In a Relationship	City	Nuclear	>50,000 BDT	2nd year	Science	No	Good	Honours (above 12)	Secondary(6-10)	Yes	Yes	No	No	Yes	Yes	Yes	4-5 hours	Yes	Yes	No	Yes	Yes	Yes	Yes	37	13	2	3	5	0	2	4	5	0	0	1	0	4	1	3	0	1	1	0	4	1	No
23	Female	Single	Town	Nuclear	>50,000 BDT	4th year	Business	Moderate	Good	College(11-12)	College(11-12)	No	Yes	No	No	No	No	No	4-5 hours	Yes	Yes	No	Yes	No	Yes	No	42	7	5	3	0	2	3	2	3	3	0	1	3	1	3	1	3	3	2	4	0	0	No
23	Female	Single	City	Nuclear	>50,000 BDT	4th year	Business	Yes	Good	Honours (above 12)	Secondary(6-10)	No	No	Yes	No	No	No	Yes	>5 hours	Yes	Yes	No	Yes	Yes	No	Yes	62	22	3	5	3	0	4	5	5	3	1	3	3	4	1	4	4	5	4	3	0	2	Yes
24	Male	In a Relationship	City	Nuclear	>50,000 BDT	Masters	Engineering	Yes	Good	Honours (above 12)	Honours (above 12)	No	No	No	No	Yes	No	No	4-5 hours	Yes	Yes	Yes	Yes	Yes	Yes	Yes	41	18	3	3	3	0	2	2	3	3	4	1	0	0	1	4	1	4	2	4	0	1	No
24	Female	Single	City	Nuclear	>50,000 BDT	Masters	Arts	Moderate	Good	Honours (above 12)	Honours (above 12)	No	Yes	No	Yes	No	No	No	2-3 hours	Yes	Yes	No	Yes	Yes	Yes	Yes	25	10	0	3	4	0	3	4	5	4	0	0	0	0	0	0	0	0	2	0	0	0	No
25	Female	In a Relationship	City	Nuclear	>50,000 BDT	4th year	Science	Moderate	Good	Honours (above 12)	Honours (above 12)	No	Yes	Yes	No	No	No	Yes	>5 hours	Yes	Yes	No	Yes	Yes	Yes	Yes	60	19	5	4	1	3	4	3	4	3	1	4	1	4	1	4	2	5	5	3	1	2	Yes
25	Male	Married	City	Nuclear	25,000-50,000 BDT	4th year	Engineering	Yes	Good	No schooling	Secondary(6-10)	No	No	No	No	Yes	No	No	>5 hours	Yes	Yes	No	Yes	Yes	Yes	Yes	62	17	3	2	3	4	4	3	5	2	2	2	3	4	2	5	2	4	3	5	1	3	Yes
25	Female	Married	City	Nuclear	>50,000 BDT	4th year	Business	No	Good	Honours (above 12)	Secondary(6-10)	No	No	No	No	No	No	Yes	4-5 hours	Yes	Yes	No	Yes	Yes	Yes	Yes	49	12	4	4	3	0	4	5	2	4	0	0	0	5	0	0	3	5	5	0	0	5	No
25	Male	Single	City	Nuclear	>50,000 BDT	Masters	Arts	Moderate	Moderate	Honours (above 12)	College(11-12)	No	No	No	No	Yes	No	No	2-3 hours	Yes	Yes	No	Yes	Yes	Yes	Yes	23	9	1	0	2	1	2	2	1	3	2	0	0	0	0	1	1	1	3	0	1	2	No
26	Female	Single	City	Nuclear	>50,000 BDT	4th year	Arts	Yes	Good	Honours (above 12)	College(11-12)	No	Yes	No	No	No	No	No	<2 hours	No	Yes	No	Yes	Yes	Yes	Yes	26	10	1	4	3	0	2	3	1	1	1	0	1	0	1	4	0	1	2	0	0	1	No
27	Female	Single	Town	Nuclear	>50,000 BDT	Masters	Arts	Yes	Good	Honours (above 12)	Honours (above 12)	No	No	No	No	No	No	No	4-5 hours	Yes	Yes	No	Yes	Yes	Yes	Yes	52	20	0	4	0	2	4	5	4	5	4	3	3	3	3	1	0	4	4	3	0	0	Yes
20	Female	Single	Village	Joint	>50,000 BDT	1st year	Science	Yes	Good	Honours (above 12)	Honours (above 12)	No	No	No	No	No	No	No	>5 hours	Yes	Yes	Yes	Yes	Yes	Yes	Yes	24	18	3	1	3	1	1	1	1	1	1	1	1	1	1	1	1	1	1	1	1	1	No
20	Male	Single	Town	Joint	>50,000 BDT	1st year	Business	Yes	Moderate	Honours (above 12)	College(11-12)	No	No	No	Yes	No	No	No	>5 hours	Yes	Yes	No	Yes	Yes	Yes	No	76	22	4	3	5	4	5	4	5	4	3	4	3	5	5	3	4	3	2	4	3	3	Yes
21	Male	Single	Village	Joint	>50,000 BDT	3rd year	Science	Yes	Poor	Secondary(6-10)	Pimary (1-5)	No	No	No	No	No	No	No	2-3 hours	Yes	Yes	No	Yes	Yes	Yes	No	25	14	2	2	0	0	2	3	0	2	0	0	0	0	3	0	0	4	2	2	0	3	No
21	Male	In a Relationship	Town	Joint	>50,000 BDT	2nd year	Science	Yes	Good	Secondary(6-10)	College(11-12)	No	Yes	No	No	No	No	No	4-5 hours	Yes	Yes	Yes	Yes	Yes	Yes	No	56	17	5	5	4	1	4	4	3	4	2	4	1	3	1	1	1	4	3	2	1	3	Yes
21	Male	In a Relationship	City	Joint	>50,000 BDT	2nd year	Business	Moderate	Good	College(11-12)	Secondary(6-10)	No	No	Yes	Yes	No	No	No	>5 hours	Yes	Yes	No	Yes	Yes	Yes	Yes	69	17	5	4	5	3	5	4	5	4	2	1	3	0	3	5	4	5	5	3	1	2	Yes
22	Female	Single	Town	Joint	>50,000 BDT	3rd year	Engineering	Yes	Good	Honours (above 12)	Honours (above 12)	No	No	No	No	No	No	No	<2 hours	Yes	Yes	No	Yes	Yes	No	No	14	6	1	1	0	0	0	0	0	4	0	1	1	0	1	1	0	0	1	0	3	0	No
22	Male	In a Relationship	City	Joint	>50,000 BDT	3rd year	Arts	Yes	Good	Honours (above 12)	Honours (above 12)	No	Yes	No	No	Yes	No	Yes	4-5 hours	Yes	Yes	Yes	Yes	Yes	Yes	Yes	28	11	3	3	3	0	2	1	3	3	0	0	0	0	0	0	1	2	1	2	2	2	No
23	Male	Single	Town	Joint	>50,000 BDT	4th year	Engineering	Yes	Good	College(11-12)	College(11-12)	No	Yes	No	No	Yes	No	No	4-5 hours	Yes	Yes	Yes	Yes	Yes	Yes	No	54	19	4	3	4	2	4	4	3	3	4	1	2	2	1	4	1	3	5	3	0	1	Yes
23	Female	Married	City	Joint	>50,000 BDT	4th year	Business	No	Good	College(11-12)	Secondary(6-10)	No	Yes	Yes	No	Yes	No	Yes	>5 hours	Yes	Yes	No	Yes	Yes	Yes	Yes	41	12	3	2	2	2	2	2	2	2	2	2	2	2	2	2	2	2	2	2	2	2	No
24	Male	Single	City	Joint	25,000-50,000 BDT	4th year	Science	Yes	Good	Honours (above 12)	Honours (above 12)	Yes	No	Yes	Yes	Yes	Yes	Yes	<2 hours	Yes	Yes	Yes	Yes	Yes	Yes	Yes	46	6	3	3	3	2	1	5	5	2	2	5	5	5	0	5	0	0	0	0	0	0	No
24	Female	In a Relationship	City	Joint	>50,000 BDT	3rd year	Science	No	Good	College(11-12)	Secondary(6-10)	No	No	No	No	No	No	Yes	4-5 hours	Yes	Yes	Yes	Yes	Yes	Yes	Yes	71	23	5	5	4	4	4	4	4	3	3	5	3	2	1	3	3	3	4	3	4	4	Yes
24	Male	In a Relationship	City	Joint	>50,000 BDT	Masters	Arts	Moderate	Good	Secondary(6-10)	Secondary(6-10)	No	Yes	No	No	Yes	No	Yes	2-3 hours	Yes	Yes	No	Yes	Yes	Yes	Yes	33	13	4	3	3	0	0	0	4	3	0	0	1	3	0	3	2	3	4	0	0	0	No
25	Male	Single	City	Joint	>50,000 BDT	Masters	Business	Moderate	Moderate	Honours (above 12)	Secondary(6-10)	No	No	No	No	No	No	No	2-3 hours	No	No	No	No	Yes	Yes	No	65	24	3	3	5	5	2	1	2	3	2	2	4	5	4	5	3	2	4	5	4	1	Yes
22	Female	In a Relationship	City	Nuclear	>50,000 BDT	3rd year	Business	Yes	Good	Honours (above 12)	College(11-12)	No	Yes	Yes	Yes	No	No	Yes	4-5 hours	Yes	Yes	No	No	Yes	Yes	Yes	63	17	3	2	3	0	1	1	3	3	3	4	4	4	4	5	5	5	3	4	5	1	Yes
23	Female	In a Relationship	City	Nuclear	>50,000 BDT	Masters	Arts	Moderate	Good	Honours (above 12)	Honours (above 12)	No	No	No	No	No	No	No	4-5 hours	Yes	Yes	Yes	Yes	Yes	Yes	Yes	37	13	3	4	3	0	1	2	5	4	1	0	0	3	0	3	0	4	4	0	0	0	No
25	Female	In a Relationship	City	Nuclear	>50,000 BDT	3rd year	Engineering	Yes	Moderate	College(11-12)	Secondary(6-10)	Yes	No	No	Yes	No	No	No	2-3 hours	Yes	Yes	No	Yes	Yes	No	No	27	10	4	1	1	0	1	1	0	3	0	0	0	1	0	3	2	4	3	0	0	3	No
26	Male	In a Relationship	City	Joint	>50,000 BDT	Masters	Science	No	Moderate	College(11-12)	Pimary (1-5)	No	No	No	Yes	Yes	Yes	No	4-5 hours	No	Yes	Yes	Yes	Yes	Yes	No	61	23	4	3	3	3	4	3	3	3	2	3	4	1	3	3	3	3	2	4	4	3	Yes
20	Female	Single	Town	Nuclear	>50,000 BDT	2nd year	Science	Yes	Good	Honours (above 12)	Honours (above 12)	No	Yes	No	No	No	No	No	4-5 hours	Yes	Yes	No	Yes	Yes	Yes	Yes	45	16	2	3	0	0	2	3	3	3	3	1	3	5	3	1	3	3	1	1	1	4	No
20	Male	Single	City	Nuclear	>50,000 BDT	1st year	Science	No	Good	Secondary(6-10)	College(11-12)	No	No	No	No	No	No	Yes	>5 hours	Yes	No	No	Yes	No	Yes	Yes	58	13	5	5	3	0	5	5	5	0	4	0	3	5	5	1	1	3	4	0	2	2	Yes
21	Male	Single	Town	Nuclear	>50,000 BDT	1st year	Science	No	Moderate	Honours (above 12)	Honours (above 12)	No	No	No	No	No	No	No	>5 hours	No	Yes	Yes	Yes	Yes	Yes	Yes	73	20	5	5	5	0	5	4	5	1	5	4	4	4	4	3	3	5	5	0	3	3	Yes
21	Male	Single	City	Nuclear	>50,000 BDT	2nd year	Arts	Yes	Good	Honours (above 12)	College(11-12)	No	No	No	No	No	No	No	4-5 hours	Yes	Yes	No	Yes	No	Yes	No	18	8	3	1	0	0	0	3	0	3	0	0	0	0	0	0	0	3	5	0	0	0	No
22	Male	Single	Town	Nuclear	>50,000 BDT	2nd year	Science	Yes	Good	Honours (above 12)	Honours (above 12)	No	Yes	No	No	No	No	No	>5 hours	Yes	Yes	No	Yes	Yes	Yes	No	62	27	5	3	5	0	5	5	4	1	1	2	3	3	4	4	4	3	4	3	1	2	Yes
22	Male	Single	City	Nuclear	>50,000 BDT	2nd year	Engineering	Moderate	Good	Honours (above 12)	Honours (above 12)	No	Yes	No	No	Yes	No	No	>5 hours	Yes	Yes	Yes	Yes	Yes	Yes	Yes	45	14	4	3	1	1	2	3	4	4	1	1	3	4	1	1	1	4	4	1	1	1	No
22	Female	Single	Town	Nuclear	>50,000 BDT	3rd year	Business	Moderate	Good	Honours (above 12)	Honours (above 12)	No	Yes	No	Yes	No	No	Yes	>5 hours	Yes	Yes	No	Yes	Yes	Yes	Yes	37	14	4	3	1	2	3	1	4	1	0	1	1	0	0	4	1	4	4	2	0	1	No
22	Male	Single	Town	Nuclear	>50,000 BDT	3rd year	Business	Yes	Good	College(11-12)	Secondary(6-10)	No	No	No	No	Yes	No	No	2-3 hours	Yes	Yes	No	Yes	Yes	Yes	No	60	21	5	5	0	1	5	1	3	4	2	0	1	4	0	5	4	5	5	5	1	4	Yes
23	Female	Single	City	Nuclear	>50,000 BDT	Masters	Arts	Yes	Good	Honours (above 12)	Honours (above 12)	No	No	No	No	No	No	No	>5 hours	Yes	Yes	No	Yes	Yes	Yes	Yes	48	19	5	4	0	0	0	2	5	4	0	1	1	3	1	4	3	5	4	0	1	5	No
23	Male	Single	City	Nuclear	>50,000 BDT	4th year	Business	Moderate	Good	Honours (above 12)	Honours (above 12)	No	No	No	Yes	No	No	No	4-5 hours	Yes	Yes	Yes	Yes	Yes	Yes	No	37	11	2	2	3	2	0	0	4	3	0	0	3	3	0	3	0	4	1	0	4	3	No
24	Male	Single	Town	Nuclear	>50,000 BDT	Masters	Science	Moderate	Moderate	Honours (above 12)	College(11-12)	No	Yes	No	No	Yes	No	No	>5 hours	Yes	Yes	Yes	Yes	Yes	No	Yes	76	20	5	5	5	2	4	3	5	5	5	3	3	3	1	4	5	5	3	3	4	3	Yes
24	Male	Married	City	Nuclear	>50,000 BDT	3rd year	Science	Yes	Good	Honours (above 12)	College(11-12)	Yes	No	No	No	No	No	No	>5 hours	No	Yes	No	Yes	Yes	Yes	Yes	73	18	5	3	3	2	4	3	5	3	2	0	5	5	5	5	5	5	5	2	3	3	Yes
26	Male	Single	City	Nuclear	>50,000 BDT	Masters	Arts	Moderate	Good	Honours (above 12)	Secondary(6-10)	No	Yes	No	No	Yes	No	No	2-3 hours	Yes	Yes	No	Yes	Yes	Yes	Yes	36	10	3	3	3	0	1	0	3	1	1	2	1	3	1	3	0	3	3	1	1	3	No
30	Female	Single	City	Nuclear	<25,000 BDT	Masters	Business	Moderate	Moderate	College(11-12)	Secondary(6-10)	No	Yes	No	Yes	No	No	No	2-3 hours	Yes	Yes	No	Yes	Yes	Yes	Yes	46	19	4	2	5	0	0	1	2	1	3	5	0	5	1	2	4	4	3	0	0	4	No
30	Male	Married	City	Nuclear	25,000-50,000 BDT	Masters	Arts	Yes	Good	Honours (above 12)	Honours (above 12)	No	Yes	No	No	Yes	No	Yes	>5 hours	Yes	Yes	No	Yes	Yes	Yes	Yes	50	16	5	5	0	0	5	0	5	0	0	5	5	5	0	0	5	0	0	0	5	5	Yes
21	Female	Single	City	Joint	>50,000 BDT	2nd year	Science	Yes	Good	Honours (above 12)	Honours (above 12)	No	Yes	No	No	No	No	Yes	>5 hours	Yes	Yes	Yes	Yes	Yes	Yes	Yes	37	9	4	2	0	1	3	3	1	1	1	1	1	3	2	4	1	3	4	1	0	1	No
21	Female	In a Relationship	City	Joint	>50,000 BDT	3rd year	Arts	Yes	Good	Honours (above 12)	College(11-12)	No	Yes	No	No	No	No	No	4-5 hours	Yes	Yes	Yes	Yes	Yes	Yes	No	30	12	0	0	0	0	4	3	4	0	1	0	1	1	5	1	4	3	1	2	0	0	No
22	Male	Single	City	Joint	>50,000 BDT	4th year	Business	Yes	Good	Honours (above 12)	Secondary(6-10)	No	No	No	No	No	No	Yes	2-3 hours	Yes	Yes	Yes	Yes	Yes	Yes	Yes	37	20	2	3	1	0	4	5	4	5	0	0	0	0	1	2	0	5	2	0	3	0	No
23	Female	Married	City	Joint	>50,000 BDT	4th year	Business	No	Good	College(11-12)	Secondary(6-10)	No	Yes	No	No	Yes	No	Yes	>5 hours	Yes	Yes	No	Yes	Yes	No	Yes	39	15	3	0	3	2	0	2	5	2	0	4	2	2	3	2	2	2	2	0	0	3	No
24	Male	Single	Town	Joint	>50,000 BDT	Masters	Science	Moderate	Good	Honours (above 12)	Honours (above 12)	No	No	No	No	Yes	No	Yes	4-5 hours	Yes	Yes	Yes	Yes	Yes	Yes	Yes	34	10	3	3	0	1	1	3	3	3	1	0	0	0	3	0	3	3	4	0	2	1	No
24	Male	Single	Village	Joint	>50,000 BDT	Masters	Arts	Moderate	Moderate	Honours (above 12)	College(11-12)	No	Yes	No	No	Yes	No	No	>5 hours	Yes	Yes	No	Yes	Yes	No	No	74	24	2	1	4	4	5	5	3	5	3	4	4	4	4	4	3	3	4	4	4	4	Yes
25	Female	In a Relationship	City	Joint	>50,000 BDT	4th year	Arts	Yes	Good	College(11-12)	Secondary(6-10)	No	No	No	No	No	No	No	>5 hours	Yes	Yes	Yes	Yes	Yes	Yes	No	52	14	5	4	3	0	4	3	1	4	1	1	3	0	3	3	1	5	4	1	2	4	Yes
27	Male	Single	Town	Joint	>50,000 BDT	Masters	Arts	No	Good	Secondary(6-10)	Secondary(6-10)	No	No	No	No	Yes	No	No	<2 hours	No	Yes	No	Yes	Yes	Yes	No	43	16	1	3	1	1	3	3	5	3	1	1	1	3	1	4	2	3	4	1	1	1	No
24	Female	Married	City	Nuclear	>50,000 BDT	Masters	Arts	Yes	Good	Honours (above 12)	Honours (above 12)	No	Yes	No	No	No	No	No	4-5 hours	Yes	Yes	Yes	Yes	Yes	Yes	Yes	56	18	3	3	3	1	3	3	4	4	4	3	2	3	2	2	3	3	3	3	2	2	Yes
21	Female	Single	City	Nuclear	>50,000 BDT	2nd year	Science	Yes	Good	Honours (above 12)	Secondary(6-10)	No	Yes	Yes	No	No	No	No	>5 hours	Yes	Yes	No	Yes	Yes	No	Yes	48	13	4	2	3	1	3	0	2	0	2	4	0	3	2	3	3	3	3	5	2	3	No
21	Male	Single	City	Nuclear	>50,000 BDT	2nd year	Science	Moderate	Good	Honours (above 12)	Honours (above 12)	No	No	No	No	Yes	No	No	>5 hours	Yes	Yes	Yes	Yes	Yes	No	Yes	47	9	3	3	0	0	2	4	3	3	2	2	2	2	1	4	2	4	4	1	2	3	No
22	Male	In a Relationship	City	Nuclear	>50,000 BDT	2nd year	Business	Moderate	Good	Honours (above 12)	Honours (above 12)	No	Yes	No	No	Yes	No	No	>5 hours	Yes	Yes	Yes	Yes	Yes	No	Yes	48	17	5	3	0	1	3	4	2	4	3	3	2	2	2	1	2	3	3	1	3	1	No
22	Female	Single	City	Nuclear	>50,000 BDT	3rd year	Business	Moderate	Moderate	Honours (above 12)	Honours (above 12)	No	No	No	Yes	No	No	No	4-5 hours	Yes	No	No	Yes	Yes	Yes	No	30	8	1	2	0	0	0	1	3	1	0	3	1	4	1	2	0	3	1	2	2	3	No
24	Female	Single	Town	Nuclear	>50,000 BDT	Masters	Science	Yes	Good	Honours (above 12)	Honours (above 12)	No	No	No	No	No	No	No	2-3 hours	No	Yes	No	Yes	Yes	Yes	Yes	66	22	5	4	3	0	5	3	4	3	2	3	2	3	2	4	2	4	4	4	4	5	Yes
25	Male	Single	City	Nuclear	>50,000 BDT	4th year	Engineering	Moderate	Good	Honours (above 12)	Honours (above 12)	No	No	No	No	No	No	No	>5 hours	Yes	Yes	No	Yes	Yes	Yes	Yes	21	13	1	1	0	0	0	1	1	1	1	1	1	2	2	2	1	2	1	0	1	2	No
21	Male	Single	City	Joint	>50,000 BDT	2nd year	Engineering	Yes	Good	Honours (above 12)	College(11-12)	No	No	No	No	No	No	Yes	>5 hours	Yes	Yes	No	Yes	Yes	Yes	Yes	62	20	5	4	2	2	4	1	5	3	3	4	5	4	1	3	1	3	3	2	5	2	Yes
18	Male	Single	City	Nuclear	>50,000 BDT	1st year	Science	Yes	Good	Honours (above 12)	Honours (above 12)	No	No	No	No	No	No	No	<2 hours	Yes	Yes	Yes	Yes	Yes	Yes	No	40	7	5	1	1	4	1	2	5	2	2	1	1	2	2	3	1	3	1	1	1	1	No
21	Female	Single	Town	Nuclear	>50,000 BDT	2nd year	Science	Yes	Good	Honours (above 12)	Honours (above 12)	No	No	No	No	No	No	No	>5 hours	Yes	Yes	No	Yes	Yes	No	Yes	33	17	3	4	2	0	3	2	1	2	0	1	1	1	0	4	1	3	3	1	0	1	No
21	Female	Single	City	Nuclear	>50,000 BDT	2nd year	Science	Moderate	Good	Honours (above 12)	College(11-12)	No	No	No	No	No	No	Yes	>5 hours	Yes	Yes	Yes	Yes	Yes	Yes	No	70	22	4	4	4	3	5	5	4	4	3	0	3	5	5	5	0	5	3	2	4	2	Yes
21	Female	Single	City	Nuclear	>50,000 BDT	3rd year	Business	Yes	Good	Honours (above 12)	College(11-12)	No	No	No	No	No	No	No	<2 hours	Yes	Yes	No	Yes	Yes	Yes	Yes	15	6	5	5	5	0	0	0	0	0	0	0	0	0	0	0	0	0	0	0	0	0	No
21	Female	In a Relationship	City	Nuclear	25,000-50,000 BDT	2nd year	Arts	Yes	Good	Honours (above 12)	Honours (above 12)	No	Yes	No	No	No	No	No	4-5 hours	Yes	No	No	Yes	No	Yes	Yes	49	24	5	2	4	2	5	3	1	3	2	0	0	3	3	3	3	3	3	0	2	2	No
23	Male	Single	City	Nuclear	>50,000 BDT	4th year	Engineering	Moderate	Good	Honours (above 12)	College(11-12)	No	Yes	No	No	No	No	No	<2 hours	Yes	Yes	No	Yes	Yes	Yes	No	32	10	2	3	2	0	1	1	2	2	1	1	1	2	1	2	1	3	2	1	2	2	No
23	Male	In a Relationship	City	Nuclear	>50,000 BDT	4th year	Engineering	Moderate	Good	Honours (above 12)	Secondary(6-10)	No	Yes	Yes	Yes	No	No	No	4-5 hours	Yes	Yes	No	Yes	Yes	No	Yes	47	13	4	3	3	1	2	3	3	3	3	1	1	3	1	2	1	4	4	3	1	1	No
23	Male	In a Relationship	City	Nuclear	>50,000 BDT	4th year	Engineering	Moderate	Good	Honours (above 12)	Secondary(6-10)	No	Yes	Yes	Yes	No	No	No	4-5 hours	Yes	Yes	No	Yes	Yes	No	Yes	47	13	4	3	3	1	2	3	3	3	3	1	1	3	1	2	1	4	4	3	1	1	No
23	Male	Single	City	Nuclear	>50,000 BDT	3rd year	Business	No	Good	Honours (above 12)	Honours (above 12)	No	Yes	No	No	No	No	No	4-5 hours	No	Yes	No	Yes	Yes	Yes	No	81	25	5	5	0	0	4	5	5	5	5	5	5	5	3	5	3	5	3	5	3	5	Yes
23	Male	Single	City	Nuclear	>50,000 BDT	3rd year	Business	Moderate	Good	Honours (above 12)	Honours (above 12)	No	No	No	Yes	Yes	No	Yes	>5 hours	Yes	Yes	Yes	Yes	Yes	Yes	Yes	35	10	3	1	1	0	3	3	1	3	1	0	1	3	1	1	0	3	3	3	0	4	No
23	Female	Single	City	Nuclear	>50,000 BDT	4th year	Engineering	Moderate	Moderate	Honours (above 12)	Honours (above 12)	No	Yes	No	No	No	No	No	4-5 hours	No	Yes	No	Yes	Yes	No	Yes	53	19	5	5	1	2	3	2	5	4	1	0	0	1	5	5	3	3	3	1	1	3	Yes
24	Male	Single	Town	Nuclear	>50,000 BDT	4th year	Science	Moderate	Good	Honours (above 12)	Honours (above 12)	No	Yes	No	No	No	No	No	>5 hours	Yes	Yes	Yes	Yes	Yes	Yes	Yes	64	19	5	3	3	0	4	3	4	4	4	2	4	4	3	2	4	4	4	3	2	2	Yes
24	Male	Single	City	Nuclear	>50,000 BDT	Masters	Science	Moderate	Good	Honours (above 12)	Honours (above 12)	No	No	No	No	Yes	No	No	4-5 hours	Yes	Yes	Yes	Yes	Yes	Yes	Yes	43	20	5	4	4	0	0	1	2	3	1	1	3	2	3	2	1	4	4	1	0	2	No
24	Female	Single	City	Nuclear	>50,000 BDT	Masters	Arts	No	Good	Secondary(6-10)	Secondary(6-10)	Yes	Yes	Yes	No	No	No	Yes	>5 hours	Yes	Yes	No	Yes	Yes	No	Yes	43	16	5	3	0	0	1	5	4	5	0	0	1	1	3	4	0	5	4	0	1	1	No
24	Male	Single	City	Nuclear	>50,000 BDT	Masters	Science	Yes	Good	Honours (above 12)	College(11-12)	No	No	No	No	No	No	No	<2 hours	Yes	Yes	Yes	Yes	Yes	No	Yes	28	11	5	2	0	0	2	0	4	1	0	0	0	1	0	3	1	3	3	0	1	2	No
24	Female	Single	City	Nuclear	>50,000 BDT	Masters	Arts	Moderate	Moderate	Secondary(6-10)	Secondary(6-10)	Yes	Yes	Yes	Yes	No	No	No	>5 hours	Yes	Yes	No	Yes	Yes	Yes	Yes	46	16	5	5	0	0	2	5	4	4	0	0	2	1	3	4	0	5	4	1	1	0	No
25	Female	In a Relationship	City	Nuclear	>50,000 BDT	4th year	Science	Yes	Good	Honours (above 12)	College(11-12)	No	Yes	No	No	No	No	No	<2 hours	Yes	Yes	No	Yes	Yes	Yes	No	37	11	4	5	2	0	3	1	4	3	1	0	1	0	1	1	1	3	3	0	1	3	No
25	Male	Single	City	Nuclear	>50,000 BDT	3rd year	Science	Yes	Not applicable	Honours (above 12)	Secondary(6-10)	No	No	No	No	No	No	No	2-3 hours	Yes	Yes	No	Yes	Yes	No	No	17	6	3	1	0	0	0	1	0	0	0	1	0	0	0	5	0	3	3	0	0	0	No
28	Female	Single	Town	Nuclear	>50,000 BDT	Masters	Business	Moderate	Good	Honours (above 12)	College(11-12)	No	Yes	No	No	No	No	No	>5 hours	Yes	Yes	Yes	Yes	Yes	Yes	Yes	62	10	5	5	5	3	3	4	3	1	1	1	1	5	2	5	5	5	0	0	5	3	Yes
28	Male	Single	Village	Nuclear	>50,000 BDT	Masters	Arts	Yes	Good	Secondary(6-10)	No schooling	No	No	No	No	Yes	No	No	2-3 hours	Yes	Yes	No	Yes	Yes	No	Yes	27	18	0	3	3	0	3	3	5	3	0	3	0	0	1	3	0	0	0	0	0	0	No
19	Female	Single	City	Joint	>50,000 BDT	1st year	Arts	Yes	Good	College(11-12)	Honours (above 12)	No	Yes	No	No	No	No	No	>5 hours	No	Yes	Yes	No	Yes	No	Yes	64	24	5	3	3	2	5	5	5	5	2	3	2	2	3	2	3	3	2	2	2	5	Yes
21	Female	Single	City	Joint	>50,000 BDT	1st year	Engineering	Yes	Good	Honours (above 12)	Honours (above 12)	No	Yes	No	No	No	No	No	>5 hours	Yes	Yes	Yes	Yes	Yes	Yes	Yes	58	18	5	5	5	2	3	3	5	5	0	1	1	3	3	0	1	5	5	3	0	3	Yes
24	Male	Single	City	Joint	>50,000 BDT	4th year	Science	Yes	Good	Honours (above 12)	College(11-12)	Yes	Yes	Yes	Yes	Yes	No	Yes	>5 hours	Yes	Yes	Yes	Yes	Yes	Yes	Yes	53	21	0	2	3	1	3	3	4	3	3	5	1	3	3	1	3	3	3	2	3	4	Yes
24	Female	Single	City	Joint	>50,000 BDT	4th year	Arts	Moderate	Good	Honours (above 12)	Honours (above 12)	No	No	No	No	No	No	No	2-3 hours	Yes	Yes	Yes	Yes	Yes	Yes	No	32	6	2	3	0	0	4	3	1	3	0	0	1	4	1	4	0	1	0	0	2	3	No
26	Male	In a Relationship	City	Joint	>50,000 BDT	Masters	Business	No	Moderate	Honours (above 12)	Honours (above 12)	No	No	No	No	Yes	Yes	No	>5 hours	No	Yes	Yes	Yes	Yes	Yes	Yes	75	23	2	3	4	3	5	2	5	4	4	4	5	5	4	4	4	3	4	4	2	4	Yes
23	Male	In a Relationship	City	Nuclear	<25,000 BDT	4th year	Engineering	Moderate	Moderate	Secondary(6-10)	Secondary(6-10)	Yes	No	No	No	No	No	No	2-3 hours	Yes	Yes	No	Yes	Yes	No	Yes	37	11	2	3	2	0	0	1	4	3	0	0	0	1	2	2	2	3	2	5	3	2	No
19	Female	Single	City	Nuclear	25,000-50,000 BDT	2nd year	Business	Moderate	Good	Honours (above 12)	Honours (above 12)	No	No	No	No	No	No	Yes	2-3 hours	Yes	Yes	No	Yes	Yes	No	Yes	29	10	4	2	5	0	3	1	0	2	0	0	2	0	2	0	4	2	2	0	0	0	No
20	Female	Single	City	Nuclear	>50,000 BDT	2nd year	Business	Yes	Good	Honours (above 12)	College(11-12)	No	Yes	No	Yes	No	No	No	>5 hours	Yes	Yes	No	Yes	Yes	Yes	Yes	33	21	4	4	5	0	0	1	0	2	0	0	0	1	0	0	3	3	4	0	4	2	No
22	Male	Single	City	Nuclear	>50,000 BDT	4th year	Science	Yes	Good	Honours (above 12)	College(11-12)	No	No	No	No	Yes	No	No	<2 hours	Yes	Yes	Yes	Yes	Yes	Yes	No	53	18	4	3	3	3	3	3	3	3	3	3	2	2	2	2	2	2	2	2	3	3	Yes
23	Male	Single	Town	Nuclear	>50,000 BDT	2nd year	Engineering	Moderate	Good	Honours (above 12)	Honours (above 12)	No	No	No	No	Yes	No	No	>5 hours	Yes	Yes	Yes	Yes	Yes	Yes	No	13	6	3	1	0	0	0	1	1	0	0	1	1	1	1	1	1	1	0	0	0	0	No
23	Female	Single	City	Nuclear	>50,000 BDT	4th year	Business	Moderate	Good	Honours (above 12)	Honours (above 12)	No	Yes	No	No	No	No	No	2-3 hours	Yes	Yes	No	Yes	Yes	Yes	Yes	16	6	0	0	0	0	3	0	1	0	0	0	0	1	0	3	0	3	2	0	3	0	No
24	Male	Single	City	Nuclear	>50,000 BDT	4th year	Engineering	No	Moderate	Honours (above 12)	Honours (above 12)	No	No	No	No	No	No	No	>5 hours	Yes	Yes	Yes	Yes	Yes	Yes	No	35	8	3	3	0	0	1	2	4	3	1	0	0	0	3	4	2	3	2	1	3	0	No
25	Male	Single	City	Nuclear	>50,000 BDT	4th year	Science	Yes	Good	Honours (above 12)	Honours (above 12)	No	Yes	Yes	No	Yes	Yes	No	>5 hours	Yes	Yes	No	Yes	Yes	Yes	Yes	15	10	1	1	2	0	0	0	0	1	0	0	0	5	0	0	0	3	2	0	0	0	No
29	Male	In a Relationship	City	Nuclear	>50,000 BDT	Masters	Engineering	Yes	Good	Honours (above 12)	College(11-12)	No	Yes	No	No	No	No	No	2-3 hours	No	Yes	Yes	Yes	Yes	Yes	Yes	38	12	3	3	2	0	2	2	3	3	1	3	1	1	1	2	2	3	3	1	1	1	No
22	Male	Single	Town	Joint	>50,000 BDT	3rd year	Business	Yes	Good	Pimary (1-5)	Secondary(6-10)	No	Yes	No	No	No	No	No	2-3 hours	Yes	Yes	No	Yes	Yes	Yes	No	23	10	4	1	4	1	0	0	2	0	0	0	0	0	0	4	1	2	4	0	0	0	No
24	Male	Single	Village	Joint	>50,000 BDT	4th year	Science	Yes	Good	Honours (above 12)	College(11-12)	No	Yes	No	No	Yes	No	No	>5 hours	Yes	Yes	Yes	Yes	Yes	No	Yes	25	6	0	0	5	0	1	0	3	0	1	0	0	5	0	0	0	2	0	0	3	5	No
20	Male	Single	City	Nuclear	>50,000 BDT	1st year	Engineering	Yes	Good	Honours (above 12)	Honours (above 12)	No	Yes	No	No	No	No	No	>5 hours	Yes	Yes	No	Yes	Yes	No	No	34	8	3	3	0	2	2	2	4	3	4	0	0	0	0	0	0	4	2	1	4	0	No
21	Male	In a Relationship	City	Nuclear	>50,000 BDT	2nd year	Engineering	Yes	Good	Honours (above 12)	Honours (above 12)	No	Yes	No	No	No	No	No	4-5 hours	Yes	Yes	Yes	Yes	Yes	Yes	Yes	52	17	5	5	3	1	3	3	4	3	0	1	3	3	0	5	2	5	3	0	1	2	Yes
21	Female	Single	City	Nuclear	>50,000 BDT	2nd year	Business	Yes	Good	Honours (above 12)	Honours (above 12)	No	No	No	No	No	No	No	<2 hours	Yes	Yes	No	Yes	Yes	Yes	Yes	50	18	4	3	2	0	3	5	4	3	3	1	0	3	2	4	3	3	4	1	1	1	Yes
22	Female	Single	Town	Nuclear	>50,000 BDT	3rd year	Science	Yes	Good	Honours (above 12)	College(11-12)	No	Yes	No	No	No	No	No	>5 hours	Yes	Yes	Yes	Yes	Yes	Yes	Yes	39	12	4	2	0	0	4	3	3	0	0	3	0	5	3	3	2	4	0	0	0	3	No
22	Female	Single	City	Nuclear	>50,000 BDT	3rd year	Science	Yes	Moderate	College(11-12)	College(11-12)	Yes	Yes	No	Yes	No	No	No	4-5 hours	Yes	Yes	No	Yes	Yes	No	Yes	27	13	5	3	1	1	3	2	2	1	0	0	0	0	0	2	2	3	2	0	0	0	No
22	Female	Married	City	Nuclear	>50,000 BDT	4th year	Business	Yes	Good	Honours (above 12)	Honours (above 12)	No	No	No	No	No	No	No	>5 hours	Yes	Yes	No	Yes	Yes	Yes	Yes	29	12	5	5	5	0	4	0	3	1	0	0	0	0	1	0	0	2	2	0	1	0	No
22	Female	Single	City	Nuclear	>50,000 BDT	Masters	Engineering	No	Good	Honours (above 12)	College(11-12)	No	Yes	No	No	Yes	No	No	4-5 hours	Yes	Yes	No	Yes	Yes	Yes	Yes	70	22	5	4	5	2	4	4	4	5	4	3	3	2	2	4	3	4	4	4	1	3	Yes
22	Male	In a Relationship	City	Nuclear	>50,000 BDT	2nd year	Engineering	Yes	Good	Honours (above 12)	Honours (above 12)	No	No	No	No	No	No	No	>5 hours	No	Yes	Yes	Yes	Yes	Yes	Yes	64	18	5	1	5	3	4	1	2	3	0	2	1	5	2	5	5	5	5	2	3	5	Yes
22	Male	Single	City	Nuclear	25,000-50,000 BDT	2nd year	Arts	Yes	Good	Honours (above 12)	College(11-12)	Yes	No	No	No	No	No	No	>5 hours	Yes	Yes	Yes	Yes	Yes	Yes	Yes	77	25	2	3	3	0	4	4	3	5	0	4	5	5	4	5	5	5	5	5	5	5	Yes
23	Male	In a Relationship	Town	Nuclear	>50,000 BDT	4th year	Science	Moderate	Good	Secondary(6-10)	Secondary(6-10)	No	Yes	No	No	Yes	No	No	>5 hours	Yes	Yes	Yes	Yes	Yes	Yes	No	56	13	3	3	2	1	3	3	4	3	2	1	2	3	2	4	3	3	3	3	4	4	Yes
23	Male	In a Relationship	City	Nuclear	>50,000 BDT	4th year	Engineering	Moderate	Good	Honours (above 12)	College(11-12)	No	Yes	No	No	No	No	No	>5 hours	No	Yes	No	Yes	Yes	Yes	Yes	57	12	5	4	4	1	2	3	1	2	2	1	2	5	3	3	2	4	4	3	2	4	Yes
23	Female	Single	City	Nuclear	>50,000 BDT	4th year	Business	Yes	Moderate	Honours (above 12)	Pimary (1-5)	Yes	No	No	No	No	No	Yes	4-5 hours	Yes	Yes	No	Yes	Yes	No	No	42	12	3	1	3	0	2	0	3	0	2	0	3	5	2	3	0	2	3	2	4	4	No
24	Male	Single	City	Nuclear	>50,000 BDT	4th year	Arts	Moderate	Moderate	Secondary(6-10)	College(11-12)	Yes	Yes	No	No	Yes	No	No	2-3 hours	Yes	Yes	Yes	Yes	Yes	Yes	Yes	39	10	4	3	0	1	4	3	3	3	2	1	1	1	1	2	1	4	3	1	1	0	No
24	Male	Single	Village	Nuclear	>50,000 BDT	Masters	Science	Yes	Good	Honours (above 12)	Secondary(6-10)	No	No	No	No	No	No	No	4-5 hours	No	No	No	Yes	Yes	Yes	Yes	15	10	4	4	2	0	1	1	1	1	1	0	0	0	0	0	0	0	0	0	0	0	No
24	Male	In a Relationship	Town	Nuclear	25,000-50,000 BDT	Masters	Science	Moderate	Moderate	Honours (above 12)	Honours (above 12)	Yes	Yes	No	No	No	No	No	2-3 hours	No	Yes	No	No	No	No	No	35	18	4	3	1	5	1	0	2	0	2	1	5	0	1	4	0	0	0	1	2	3	No
24	Male	Single	City	Nuclear	>50,000 BDT	4th year	Engineering	Yes	Good	Honours (above 12)	College(11-12)	No	No	No	No	No	No	No	>5 hours	No	No	Yes	Yes	Yes	No	Yes	59	18	3	3	3	3	3	3	3	3	3	3	3	3	3	3	3	3	3	1	5	2	Yes
24	Male	Single	Village	Nuclear	<25,000 BDT	Masters	Business	Yes	Good	College(11-12)	College(11-12)	No	Yes	No	No	Yes	No	No	2-3 hours	Yes	Yes	Yes	No	Yes	Yes	No	26	6	3	2	0	0	3	0	1	0	0	3	0	0	1	4	3	3	3	0	0	0	No
24	Male	Single	City	Nuclear	>50,000 BDT	Masters	Engineering	Yes	Good	Honours (above 12)	Honours (above 12)	No	Yes	No	No	No	No	No	4-5 hours	Yes	Yes	Yes	Yes	Yes	Yes	Yes	28	15	3	2	3	3	0	3	3	0	0	1	3	2	2	0	0	3	0	0	0	0	No
24	Female	Single	City	Nuclear	>50,000 BDT	Masters	Arts	Moderate	Moderate	Honours (above 12)	Honours (above 12)	No	Yes	Yes	Yes	Yes	No	Yes	>5 hours	Yes	No	Yes	Yes	No	Yes	Yes	60	21	5	5	5	2	1	4	5	2	0	1	2	1	1	5	3	5	5	5	1	2	Yes
24	Female	In a Relationship	Town	Nuclear	>50,000 BDT	4th year	Science	Yes	Good	Honours (above 12)	College(11-12)	No	Yes	Yes	Yes	No	No	Yes	4-5 hours	Yes	Yes	No	Yes	Yes	No	No	31	8	4	3	0	0	3	3	4	3	0	0	0	0	0	4	0	3	4	0	0	0	No
24	Male	Single	City	Nuclear	>50,000 BDT	3rd year	Business	Yes	Good	Honours (above 12)	College(11-12)	No	Yes	No	No	Yes	No	Yes	4-5 hours	Yes	Yes	Yes	Yes	Yes	Yes	Yes	78	21	5	4	4	4	4	4	4	4	4	4	4	4	4	4	4	4	4	3	3	3	Yes
24	Female	In a Relationship	City	Nuclear	>50,000 BDT	3rd year	Science	Yes	Good	Pimary (1-5)	Secondary(6-10)	No	Yes	No	No	No	No	No	>5 hours	Yes	Yes	Yes	Yes	Yes	Yes	Yes	28	10	3	3	1	0	0	1	1	3	1	3	0	0	0	1	1	3	3	0	1	3	No
26	Male	Single	Village	Nuclear	>50,000 BDT	4th year	Science	Moderate	Good	Honours (above 12)	Honours (above 12)	No	Yes	No	Yes	Yes	Yes	No	4-5 hours	Yes	Yes	No	Yes	Yes	Yes	Yes	32	6	4	2	1	1	1	1	1	2	2	1	1	1	1	1	1	3	3	2	2	1	No
27	Male	Single	City	Nuclear	>50,000 BDT	Masters	Business	Yes	Good	Honours (above 12)	Honours (above 12)	No	No	No	No	Yes	No	No	>5 hours	Yes	Yes	No	No	Yes	No	No	6	12	1	0	0	5	0	0	0	0	0	0	0	0	0	0	0	0	0	0	0	0	No
28	Male	Single	City	Nuclear	>50,000 BDT	1st year	Arts	No	Good	College(11-12)	Honours (above 12)	No	No	No	No	No	No	No	<2 hours	Yes	Yes	No	Yes	Yes	No	Yes	41	19	0	3	0	0	0	3	0	0	3	3	3	3	0	5	5	3	5	1	3	1	No
21	Male	Single	Town	Joint	>50,000 BDT	2nd year	Arts	Moderate	Moderate	Honours (above 12)	Secondary(6-10)	No	Yes	No	No	Yes	No	Yes	4-5 hours	Yes	Yes	No	Yes	Yes	No	No	64	22	3	2	5	2	3	4	4	4	2	3	4	3	3	3	4	4	3	4	2	2	Yes
25	Male	Single	Village	Joint	>50,000 BDT	4th year	Business	Yes	Good	College(11-12)	Secondary(6-10)	No	No	No	No	No	No	No	4-5 hours	Yes	Yes	Yes	Yes	Yes	Yes	Yes	19	6	4	3	3	0	1	0	0	1	1	0	0	1	0	1	1	1	1	1	0	0	No
20	Female	Single	Town	Joint	>50,000 BDT	1st year	Business	Yes	Good	College(11-12)	College(11-12)	No	No	No	No	No	No	No	4-5 hours	Yes	Yes	No	Yes	Yes	Yes	Yes	23	6	3	3	0	0	2	0	4	2	0	0	1	1	1	1	0	3	1	0	0	1	No
25	Male	Single	City	Nuclear	>50,000 BDT	Masters	Arts	No	Good	Honours (above 12)	Secondary(6-10)	No	Yes	No	No	No	No	No	>5 hours	No	Yes	No	Yes	Yes	Yes	Yes	80	19	5	5	5	1	4	2	5	5	4	1	3	5	4	5	5	5	5	2	5	4	Yes
20	Female	Single	City	Nuclear	>50,000 BDT	1st year	Science	Yes	Good	Honours (above 12)	College(11-12)	No	No	No	Yes	No	No	No	>5 hours	Yes	Yes	No	Yes	Yes	No	Yes	49	12	5	5	1	0	5	4	4	5	0	5	0	1	0	4	5	4	1	0	0	0	No
21	Male	Single	City	Joint	>50,000 BDT	2nd year	Business	Yes	Good	Honours (above 12)	College(11-12)	No	Yes	No	Yes	Yes	Yes	Yes	2-3 hours	Yes	Yes	Yes	Yes	Yes	Yes	Yes	45	14	3	4	2	2	3	4	3	2	3	0	1	1	2	1	2	3	2	2	2	3	No
21	Male	Single	City	Joint	>50,000 BDT	2nd year	Business	Yes	Good	Honours (above 12)	Honours (above 12)	No	No	No	No	No	No	No	2-3 hours	Yes	Yes	No	Yes	Yes	Yes	Yes	11	7	2	3	0	0	0	0	2	2	0	0	0	0	2	0	0	0	0	0	0	0	No
24	Male	Single	Town	Joint	>50,000 BDT	Masters	Arts	Yes	Good	No schooling	No schooling	No	No	No	No	No	No	No	4-5 hours	Yes	Yes	No	Yes	Yes	No	No	17	6	2	1	1	0	0	3	0	1	0	0	1	1	3	1	0	2	0	0	1	0	No
24	Female	Single	City	Nuclear	>50,000 BDT	4th year	Business	Yes	Good	Honours (above 12)	Honours (above 12)	No	Yes	No	No	No	No	No	>5 hours	Yes	Yes	Yes	Yes	Yes	No	Yes	28	6	3	1	0	0	3	3	1	1	0	5	1	1	1	3	1	1	3	0	0	0	No
24	Female	Single	City	Nuclear	>50,000 BDT	4th year	Business	Yes	Good	Honours (above 12)	Honours (above 12)	No	Yes	No	No	No	No	No	>5 hours	Yes	Yes	Yes	Yes	Yes	No	Yes	28	6	3	1	0	0	3	3	1	1	0	5	1	1	1	3	1	1	3	0	0	0	No
23	Male	In a Relationship	City	Nuclear	>50,000 BDT	3rd year	Science	Yes	Good	Honours (above 12)	Honours (above 12)	No	No	No	No	No	No	No	>5 hours	Yes	Yes	Yes	Yes	Yes	Yes	Yes	60	18	4	0	3	1	3	0	4	4	5	1	3	5	5	3	3	3	4	3	3	3	Yes
25	Female	Single	City	Nuclear	>50,000 BDT	4th year	Arts	No	Good	Honours (above 12)	Honours (above 12)	No	Yes	Yes	Yes	No	No	No	>5 hours	Yes	Yes	No	Yes	Yes	Yes	Yes	79	27	5	5	5	0	5	5	5	5	0	1	5	5	2	5	5	5	5	1	5	5	Yes
24	Male	In a Relationship	City	Nuclear	>50,000 BDT	4th year	Business	Moderate	Good	Honours (above 12)	Honours (above 12)	No	No	No	No	Yes	No	No	4-5 hours	Yes	Yes	Yes	Yes	Yes	Yes	Yes	38	16	3	3	1	1	1	3	1	3	0	1	1	5	2	5	0	3	5	0	0	0	No
19	Female	Single	City	Nuclear	>50,000 BDT	1st year	Science	Moderate	Good	Honours (above 12)	Honours (above 12)	No	No	No	No	No	No	No	4-5 hours	No	Yes	No	Yes	Yes	No	No	50	23	4	3	0	0	3	1	4	4	2	1	1	1	2	3	3	4	4	3	3	4	Yes
22	Male	Single	Village	Nuclear	>50,000 BDT	3rd year	Science	Yes	Good	Honours (above 12)	Honours (above 12)	No	No	No	No	No	No	No	>5 hours	Yes	Yes	No	Yes	Yes	No	No	36	17	4	2	2	0	3	1	3	3	1	0	0	2	1	3	1	4	3	2	1	0	No
22	Male	In a Relationship	City	Nuclear	>50,000 BDT	3rd year	Engineering	Yes	Good	Honours (above 12)	Honours (above 12)	Yes	No	No	No	No	No	No	>5 hours	Yes	Yes	Yes	Yes	Yes	Yes	Yes	34	14	5	3	1	0	1	4	0	3	0	0	0	4	0	5	0	3	4	0	1	0	No
22	Female	In a Relationship	City	Nuclear	>50,000 BDT	4th year	Arts	Moderate	Good	Honours (above 12)	Honours (above 12)	Yes	Yes	No	Yes	No	No	Yes	4-5 hours	Yes	Yes	No	Yes	Yes	Yes	Yes	19	6	2	1	1	1	0	0	0	0	0	0	0	0	2	2	0	1	3	3	3	0	No
23	Male	In a Relationship	City	Nuclear	>50,000 BDT	3rd year	Business	Yes	Good	Honours (above 12)	Honours (above 12)	No	No	No	No	Yes	Yes	No	>5 hours	Yes	Yes	Yes	Yes	Yes	Yes	Yes	77	25	5	5	2	3	4	3	4	3	3	2	5	5	5	3	3	5	5	3	4	5	Yes
24	Male	Single	City	Nuclear	>50,000 BDT	Masters	Arts	Yes	Moderate	Honours (above 12)	Honours (above 12)	No	No	No	Yes	No	No	No	>5 hours	Yes	Yes	No	Yes	Yes	Yes	No	52	16	5	3	0	2	3	0	3	2	3	5	3	3	3	3	2	3	1	2	3	3	Yes
25	Male	In a Relationship	City	Nuclear	>50,000 BDT	Masters	Engineering	Yes	Good	Honours (above 12)	Honours (above 12)	Yes	No	No	No	Yes	Yes	No	>5 hours	Yes	Yes	Yes	Yes	Yes	Yes	Yes	58	18	5	5	0	3	3	2	3	3	1	1	2	5	1	4	3	3	4	3	4	3	Yes
31	Female	Married	City	Nuclear	>50,000 BDT	Masters	Business	Yes	Good	Secondary(6-10)	Pimary (1-5)	No	No	No	No	No	No	No	<2 hours	Yes	Yes	No	Yes	Yes	Yes	No	41	10	3	3	3	2	0	3	3	3	0	2	2	2	0	3	0	4	4	0	2	2	No
24	Male	Single	City	Joint	>50,000 BDT	4th year	Engineering	Yes	Good	Honours (above 12)	College(11-12)	No	No	No	No	Yes	Yes	No	2-3 hours	Yes	Yes	Yes	Yes	Yes	Yes	Yes	41	17	3	3	2	0	3	1	3	2	2	2	2	2	2	2	2	2	2	2	2	2	No
24	Male	In a Relationship	City	Joint	25,000-50,000 BDT	Masters	Engineering	Yes	Good	Honours (above 12)	College(11-12)	No	Yes	No	No	Yes	Yes	No	4-5 hours	Yes	Yes	Yes	Yes	Yes	Yes	Yes	70	20	5	5	3	1	5	4	5	3	3	3	3	4	3	4	3	4	4	3	3	2	Yes
25	Male	Single	Village	Joint	>50,000 BDT	4th year	Arts	Yes	Good	Secondary(6-10)	Secondary(6-10)	No	Yes	No	No	No	No	No	>5 hours	No	Yes	No	Yes	Yes	No	Yes	41	18	3	3	1	1	0	3	1	3	3	0	3	3	3	3	0	5	5	0	1	0	No
23	Male	In a Relationship	Village	Joint	<25,000 BDT	4th year	Science	Yes	Good	College(11-12)	Secondary(6-10)	No	No	No	No	No	No	No	<2 hours	No	Yes	No	Yes	Yes	No	No	40	12	1	1	1	0	0	1	5	3	0	3	0	1	3	4	3	4	3	3	2	2	No
23	Male	Single	Village	Joint	<25,000 BDT	Masters	Arts	Yes	Good	Secondary(6-10)	Secondary(6-10)	No	No	No	No	No	No	No	2-3 hours	Yes	Yes	No	Yes	Yes	Yes	Yes	51	12	5	4	4	1	3	3	2	5	1	1	0	1	1	3	2	3	4	3	3	2	Yes
20	Female	Single	City	Nuclear	>50,000 BDT	1st year	Business	Moderate	Moderate	Honours (above 12)	Honours (above 12)	Yes	Yes	Yes	Yes	No	No	Yes	>5 hours	No	Yes	Yes	Yes	Yes	Yes	No	53	14	5	2	4	1	4	3	4	4	1	0	0	4	1	4	3	3	4	0	3	3	Yes
23	Male	Single	Town	Nuclear	>50,000 BDT	4th year	Arts	Yes	Good	Honours (above 12)	Secondary(6-10)	No	Yes	No	No	No	No	No	4-5 hours	Yes	Yes	No	Yes	Yes	No	Yes	60	21	4	4	0	0	3	4	4	3	2	3	2	3	2	4	3	4	4	3	4	4	Yes
24	Female	Single	City	Nuclear	>50,000 BDT	Masters	Science	Yes	Good	Honours (above 12)	Honours (above 12)	No	Yes	No	No	No	No	No	<2 hours	Yes	Yes	No	Yes	Yes	Yes	No	32	15	3	1	2	0	0	1	5	3	0	0	2	1	2	3	0	0	3	2	2	2	No
28	Female	Married	City	Nuclear	>50,000 BDT	Masters	Business	Yes	Good	College(11-12)	Honours (above 12)	No	Yes	Yes	Yes	No	No	Yes	>5 hours	Yes	Yes	No	Yes	Yes	Yes	Yes	71	22	5	5	3	0	5	5	5	5	5	1	0	1	2	5	3	5	5	5	1	5	Yes
20	Female	Single	City	Joint	<25,000 BDT	2nd year	Arts	Yes	Good	Honours (above 12)	College(11-12)	No	No	No	No	No	No	No	4-5 hours	Yes	Yes	No	Yes	Yes	Yes	Yes	22	8	2	3	0	0	0	1	3	3	3	0	0	0	0	4	0	0	3	0	0	0	No
22	Male	Single	Village	Joint	>50,000 BDT	3rd year	Business	Yes	Good	Secondary(6-10)	Pimary (1-5)	No	Yes	No	No	No	No	No	2-3 hours	Yes	Yes	No	Yes	Yes	No	Yes	43	19	4	2	3	2	0	0	3	3	1	0	2	3	3	3	0	4	5	0	2	3	No
22	Male	Single	Town	Joint	>50,000 BDT	3rd year	Arts	Moderate	Moderate	Pimary (1-5)	Pimary (1-5)	No	No	No	Yes	No	No	No	4-5 hours	Yes	Yes	Yes	Yes	Yes	Yes	No	54	13	5	3	3	2	5	5	5	5	0	0	2	1	1	3	3	5	1	1	3	1	Yes
25	Female	In a Relationship	City	Joint	>50,000 BDT	Masters	Arts	Yes	Good	Honours (above 12)	Honours (above 12)	No	No	Yes	Yes	Yes	Yes	No	<2 hours	Yes	Yes	Yes	Yes	Yes	Yes	Yes	3	8	2	1	0	0	0	0	0	0	0	0	0	0	0	0	0	0	0	0	0	0	No
25	Male	Single	Village	Joint	25,000-50,000 BDT	4th year	Arts	Yes	Good	College(11-12)	Secondary(6-10)	No	Yes	No	No	Yes	No	No	2-3 hours	Yes	Yes	Yes	Yes	Yes	Yes	Yes	66	19	5	5	5	0	2	5	4	5	3	4	2	1	0	3	3	4	4	2	4	5	Yes
26	Male	Single	City	Joint	>50,000 BDT	4th year	Engineering	Yes	Good	Honours (above 12)	College(11-12)	Yes	Yes	Yes	Yes	Yes	Yes	No	<2 hours	Yes	Yes	No	Yes	Yes	Yes	Yes	25	9	1	2	2	2	2	1	1	1	2	2	2	2	1	0	0	0	1	1	1	1	No
21	Female	In a Relationship	City	Nuclear	>50,000 BDT	2nd year	Arts	Yes	Good	Honours (above 12)	Honours (above 12)	No	No	No	No	Yes	No	Yes	>5 hours	Yes	Yes	No	Yes	Yes	Yes	Yes	16	7	3	3	3	0	0	0	1	0	0	0	0	0	1	0	0	1	1	0	3	0	No
24	Female	Single	City	Nuclear	>50,000 BDT	4th year	Business	Moderate	Good	Honours (above 12)	Honours (above 12)	Yes	Yes	Yes	Yes	No	No	Yes	>5 hours	Yes	Yes	No	Yes	Yes	No	Yes	41	25	5	4	0	0	2	1	4	1	1	2	2	3	2	2	2	3	3	1	1	2	No
24	Male	Single	City	Nuclear	<25,000 BDT	4th year	Science	Yes	Moderate	Honours (above 12)	College(11-12)	Yes	Yes	No	Yes	No	No	Yes	>5 hours	Yes	Yes	No	Yes	Yes	Yes	Yes	47	22	4	2	0	2	4	2	5	3	0	3	0	5	1	1	4	4	3	0	0	4	No
24	Female	Single	City	Nuclear	>50,000 BDT	Masters	Arts	Moderate	Good	Honours (above 12)	Honours (above 12)	No	Yes	No	No	No	No	No	>5 hours	Yes	Yes	No	Yes	Yes	Yes	Yes	27	12	4	3	0	0	0	1	4	3	0	0	0	2	0	1	1	4	4	0	0	0	No
20	Male	Single	City	Nuclear	>50,000 BDT	1st year	Engineering	Yes	Good	Honours (above 12)	Honours (above 12)	No	No	No	No	No	No	No	>5 hours	No	Yes	Yes	Yes	Yes	Yes	Yes	69	20	5	4	3	1	4	2	1	0	3	5	5	0	1	5	5	5	5	5	5	5	Yes
25	Male	Single	Town	Nuclear	25,000-50,000 BDT	4th year	Science	Yes	Good	College(11-12)	College(11-12)	No	Yes	No	No	No	No	No	2-3 hours	Yes	Yes	No	Yes	Yes	Yes	No	33	20	3	2	2	0	0	1	3	3	1	3	2	3	0	1	0	3	4	2	0	0	No
25	Male	In a Relationship	City	Nuclear	25,000-50,000 BDT	3rd year	Science	Moderate	Good	Honours (above 12)	Honours (above 12)	No	Yes	No	No	Yes	Yes	No	2-3 hours	Yes	No	No	No	Yes	No	Yes	53	23	0	1	4	2	3	4	4	2	3	2	4	4	5	1	1	3	4	1	3	2	Yes
21	Female	Single	Town	Nuclear	>50,000 BDT	1st year	Science	Moderate	Good	Honours (above 12)	College(11-12)	No	Yes	No	No	No	No	No	4-5 hours	Yes	Yes	No	Yes	Yes	Yes	Yes	66	21	4	4	1	3	3	4	5	4	5	1	1	3	3	5	3	5	5	5	1	1	Yes
24	Male	Single	Town	Nuclear	25,000-50,000 BDT	Masters	Arts	Moderate	Good	Honours (above 12)	Honours (above 12)	No	No	No	No	No	No	No	>5 hours	Yes	Yes	Yes	Yes	Yes	Yes	Yes	73	19	5	3	3	3	5	4	5	5	3	3	3	5	2	5	3	4	3	3	3	3	Yes
19	Female	Single	Town	Nuclear	25,000-50,000 BDT	1st year	Arts	Yes	Good	Honours (above 12)	Honours (above 12)	No	No	No	No	No	No	No	>5 hours	No	Yes	No	Yes	Yes	Yes	No	27	14	1	2	3	0	3	0	1	1	2	5	0	0	2	1	1	2	1	0	1	1	No
21	Male	In a Relationship	Town	Nuclear	>50,000 BDT	2nd year	Arts	Yes	Good	Honours (above 12)	Honours (above 12)	No	Yes	No	No	Yes	No	No	>5 hours	Yes	Yes	Yes	Yes	Yes	Yes	Yes	46	15	5	3	5	3	4	1	0	1	0	3	1	4	2	1	1	3	4	1	0	4	No
22	Female	Single	Village	Joint	>50,000 BDT	2nd year	Arts	Yes	Good	Honours (above 12)	Honours (above 12)	No	No	No	No	No	No	No	4-5 hours	Yes	Yes	No	Yes	Yes	Yes	Yes	48	12	4	3	5	0	3	3	4	0	0	1	0	4	2	2	0	4	4	4	2	3	No
19	Male	Single	City	Nuclear	>50,000 BDT	2nd year	Engineering	Moderate	Good	Honours (above 12)	College(11-12)	No	Yes	No	No	Yes	No	No	4-5 hours	Yes	Yes	Yes	Yes	Yes	Yes	Yes	33	10	3	0	3	1	3	2	2	0	0	2	1	4	3	3	2	0	0	1	0	3	No
21	Male	Single	Town	Nuclear	<25,000 BDT	2nd year	Engineering	Yes	Good	Honours (above 12)	Honours (above 12)	No	No	No	No	Yes	No	No	2-3 hours	Yes	Yes	Yes	Yes	Yes	Yes	No	33	6	3	3	1	1	1	5	2	4	2	1	1	1	1	1	1	1	1	1	1	1	No
24	Male	Single	Village	Nuclear	25,000-50,000 BDT	4th year	Business	Moderate	Good	Honours (above 12)	Secondary(6-10)	Yes	Yes	No	No	Yes	No	Yes	4-5 hours	Yes	Yes	Yes	Yes	Yes	Yes	Yes	58	18	5	1	2	3	2	1	4	2	1	2	2	1	2	5	5	5	5	5	2	3	Yes
24	Male	Single	City	Nuclear	25,000-50,000 BDT	3rd year	Science	Yes	Good	College(11-12)	College(11-12)	No	Yes	No	No	Yes	No	No	>5 hours	Yes	Yes	Yes	Yes	Yes	No	No	62	18	4	4	3	2	3	5	3	3	3	3	1	1	3	5	3	4	5	2	2	3	Yes
23	Female	Single	City	Nuclear	>50,000 BDT	4th year	Science	Yes	Good	Honours (above 12)	Honours (above 12)	No	Yes	Yes	Yes	No	No	No	>5 hours	Yes	Yes	No	Yes	Yes	Yes	Yes	9	6	3	0	0	0	0	0	0	0	0	1	0	1	1	1	1	0	0	0	0	1	No
25	Male	Single	Town	Nuclear	>50,000 BDT	Masters	Science	Yes	Good	Honours (above 12)	Honours (above 12)	No	No	No	No	No	No	No	>5 hours	Yes	Yes	Yes	Yes	Yes	Yes	Yes	55	6	5	1	1	5	0	0	0	0	5	3	5	5	5	0	0	5	0	5	5	5	Yes
25	Female	Single	Town	Nuclear	>50,000 BDT	4th year	Arts	Yes	Poor	College(11-12)	Honours (above 12)	No	No	Yes	Yes	No	No	No	>5 hours	No	No	No	No	No	No	No	95	30	5	5	5	0	5	5	5	5	5	5	5	5	5	5	5	5	5	5	5	5	Yes
[truncated: 1 more columns]
